# Supplementary material for: ﻿New segregates from the Neotropical genus Stryphnodendron (Leguminosae, Caesalpinioideae, mimosoid clade)
Source: PhytoKeys. 2022 Aug 22;205:203–37. doi: 10.3897/phytokeys.205.82220 (PMC9849044; doi:10.3897/phytokeys.205.82220)
Supplement: XML Treatment for Microlobius [file phytokeys.205.82220-treatment1.xml]

<!DOCTYPE tp:taxon-treatment
  PUBLIC "-//TaxonX//DTD Taxonomic Treatment Publishing DTD v0 20100105//EN" "tax-treatment-NSO.dtd">
<tp:taxon-treatment xmlns:tp="http://www.plazi.org/taxpub"><tp:treatment-meta><kwd-group><label>Taxon classification</label><kwd>
                <named-content content-type="kingdom">Plantae</named-content>
              </kwd><kwd>
                <named-content content-type="order">Fabales</named-content>
              </kwd><kwd>
                <named-content content-type="family">Fabaceae</named-content>
              </kwd></kwd-group><mixed-citation publication-type="journal"><person-group><name><surname>de Lima</surname><given-names>Alexandre G.</given-names></name><name><surname>de Paula-Souza</surname><given-names>Juliana</given-names></name><name><surname>Ringelberg</surname><given-names>Jens J.</given-names></name><name><surname>Simon</surname><given-names>Marcelo F.</given-names></name><name><surname>de Queiroz</surname><given-names>Luciano P.</given-names></name><name><surname>Borges</surname><given-names>Leonardo M.</given-names></name><name><surname>de F. Mansano</surname><given-names>Vidal</given-names></name><name><surname>Souza</surname><given-names>Vinicius C.</given-names></name><name><surname>Scalon</surname><given-names>Viviane R.</given-names></name></person-group><article-title>﻿New segregates from the Neotropical genus <italic><tp:taxon-name><tp:taxon-name-part taxon-name-part-type="genus" reg="Stryphnodendron">Stryphnodendron</tp:taxon-name-part></tp:taxon-name></italic> (<tp:taxon-name><tp:taxon-name-part taxon-name-part-type="family">Leguminosae</tp:taxon-name-part></tp:taxon-name>, <tp:taxon-name><tp:taxon-name-part taxon-name-part-type="subfamily">Caesalpinioideae</tp:taxon-name-part></tp:taxon-name>, mimosoid clade)</article-title><source>PhytoKeys</source><day>22</day><month>08</month><year>2022</year><volume>205</volume><fpage>203</fpage><lpage>237</lpage><pub-id pub-id-type="doi">10.3897/phytokeys.205.82220</pub-id></mixed-citation></tp:treatment-meta><tp:nomenclature><label>﻿1.</label><tp:taxon-name>
              <object-id xmlns:xlink="http://www.w3.org/1999/xlink" content-type="arpha" xlink:type="simple">BAD05C0A-4F37-5EF3-93EB-21B12510ABD8</object-id>
              <tp:taxon-name-part taxon-name-part-type="genus" reg="Microlobius">Microlobius</tp:taxon-name-part>
            </tp:taxon-name><tp:taxon-authority>C. Presl, Abh. Königl. Böhm. Ges. Wiss. ser. 5, 3: 496. 1845.</tp:taxon-authority><tp:nomenclature-citation-list><tp:nomenclature-citation><tp:taxon-name>
                  <tp:taxon-name-part taxon-name-part-type="genus" reg="Goldmania">Goldmania</tp:taxon-name-part>
                </tp:taxon-name><comment>Rose, Mém. Soc. Phys. Genève 34: 274. 1903. Type. <tp:taxon-name><tp:taxon-name-part taxon-name-part-type="genus" reg="Goldmania">Goldmania</tp:taxon-name-part><tp:taxon-name-part taxon-name-part-type="species" reg="platycarpa">platycarpa</tp:taxon-name-part></tp:taxon-name> Rose [= <tp:taxon-name><tp:taxon-name-part taxon-name-part-type="genus" reg="Microlobius">Microlobius</tp:taxon-name-part><tp:taxon-name-part taxon-name-part-type="species" reg="foetidus">foetidus</tp:taxon-name-part></tp:taxon-name> (Jacq.) M. Sousa &amp; G. Andrade].</comment></tp:nomenclature-citation></tp:nomenclature-citation-list></tp:nomenclature><tp:treatment-sec sec-type="material" id="SECID0EIBBG"><title>Type.</title><p><italic><tp:taxon-name><tp:taxon-name-part taxon-name-part-type="genus" reg="Microlobius">Microlobius</tp:taxon-name-part><tp:taxon-name-part taxon-name-part-type="species" reg="mimosoides">mimosoides</tp:taxon-name-part></tp:taxon-name></italic> C. Presl [= <italic><tp:taxon-name><tp:taxon-name-part taxon-name-part-type="genus" reg="Microlobius">Microlobius</tp:taxon-name-part><tp:taxon-name-part taxon-name-part-type="species" reg="foetidus">foetidus</tp:taxon-name-part></tp:taxon-name></italic> (Jacq.) M. Sousa &amp; G. Andrade]</p></tp:treatment-sec><tp:treatment-sec sec-type="description" id="SECID0EECBG"><title>Description.</title><p><bold>Trees</bold> or shrubs, 3–10 m tall; branches unarmed, smooth, lenticellate, glabrescent, sparsely covered with ferruginous granular trichomes, with a strong garlic odour (hence the epithet of its single species). <bold>Stipules</bold> caducous. <bold>Leaves</bold> bipinnate, petiole glabrescent, sparsely covered with ferruginous granular trichomes, petiolar nectary absent; rachis (0.2–) 3–7 cm long, glabrous or sparsely pubescent, sparsely covered with ferruginous granular trichomes, nectaries 1–3, 0.5–0.8 mm long, patelliform, inserted between the pairs of pinnae; pinnae in 1–2 (–3) opposite pairs, pinnae rachillae nectaries 1–2, 0.3 mm long, patelliform, positioned close to the pair of leaflets; leaflets in 1–2 opposite pairs, 2–5 × 1–2.5 cm, obovate or sometimes elliptic, a tuft of trichomes sometimes present at the base on the abaxial surface. <bold>Inflorescence</bold> a simple thyrse formed by cymules of 2–5 spikes, these 3–6 cm long (including the peduncle and rachis), covered with ferruginous granular trichomes, spike prophyll caducous, flower prophyll usually persistent during anthesis. <bold>Flowers</bold> monoclinous; calyx pentamerous, gamosepalous, 0.8–1 mm long, campanulate, pubescent; corolla pentamerous, gamopetalous, 3–4 mm long, cohered for at least ½ of its length, narrow-campanulate, pubescent; androecium with 10 stamens, anthers with a caducous apical gland. <bold>Fruit</bold> a follicle, sessile or subsessile, 4–7 × 1–1.5 cm, subfalcate, sparsely covered with ferruginous granular trichomes, valves coriaceous, dark brown. <bold>Seeds</bold> obovate, white. Fig. <xref ref-type="fig" rid="F3">3</xref>.</p></tp:treatment-sec><tp:treatment-sec sec-type="distribution" id="SECID0E3CBG"><title>Geographic distribution and habitat.</title><p>A monospecific genus distributed in seasonally dry forests of Mexico, Honduras, Venezuela, Brazil, Bolivia, Paraguay and Argentina (Fig. <xref ref-type="fig" rid="F7">7</xref>).</p><fig id="F7" position="float" orientation="portrait"><object-id xmlns:xlink="http://www.w3.org/1999/xlink" content-type="doi" xlink:type="simple">10.3897/phytokeys.205.82220.figure7</object-id><object-id xmlns:xlink="http://www.w3.org/1999/xlink" content-type="arpha" xlink:type="simple">357610CB-D9F2-5331-8F27-0F20F9C126BD</object-id><label>Figure 7.</label><caption><p>Distribution of <italic><tp:taxon-name><tp:taxon-name-part taxon-name-part-type="genus" reg="Microlobius">Microlobius</tp:taxon-name-part><tp:taxon-name-part taxon-name-part-type="species" reg="foetidus">foetidus</tp:taxon-name-part></tp:taxon-name></italic>.</p></caption><graphic xmlns:xlink="http://www.w3.org/1999/xlink" xlink:href="phytokeys-205-203_article-82220__-g007.jpg" position="float" orientation="portrait" xlink:type="simple" id="oo_732746.jpg"><uri content-type="original_file" xlink:type="simple">https://binary.pensoft.net/fig/732746</uri></graphic></fig></tp:treatment-sec><tp:treatment-sec sec-type="etymology" id="SECID0E5DBG"><title>Etymology.</title><p>From <italic>micro</italic>- (small) and <italic>lobion</italic>- (pods) in reference to the relatively small fruits, a noteworthy characteristic of <italic><tp:taxon-name><tp:taxon-name-part taxon-name-part-type="genus" reg="Microlobius">Microlobius</tp:taxon-name-part></tp:taxon-name></italic> compared to closely related genera.</p></tp:treatment-sec><tp:treatment-sec><!--Section generated to contain objects referenced in tp:taxon-treatment.--><fig id="F3" position="float" orientation="portrait"><object-id xmlns:xlink="http://www.w3.org/1999/xlink" content-type="doi" xlink:type="simple">10.3897/phytokeys.205.82220.figure3</object-id><object-id xmlns:xlink="http://www.w3.org/1999/xlink" content-type="arpha" xlink:type="simple">8D9A4504-9546-57A8-9C6D-F0ABAC70C553</object-id><label>Figure 3.</label><caption><p><bold>A, B</bold><italic><tp:taxon-name><tp:taxon-name-part taxon-name-part-type="genus" reg="Microlobius">Microlobius</tp:taxon-name-part><tp:taxon-name-part taxon-name-part-type="species" reg="foetidus">foetidus</tp:taxon-name-part></tp:taxon-name></italic>: <bold>A</bold> fruiting branch with white seeds exposed <bold>B</bold> detail of a leaflet showing the tuft of trichomes at the base of the midrib <bold>C–G</bold><italic><tp:taxon-name><tp:taxon-name-part taxon-name-part-type="genus" reg="Naiadendron">Naiadendron</tp:taxon-name-part><tp:taxon-name-part taxon-name-part-type="species" reg="duckeanum">duckeanum</tp:taxon-name-part></tp:taxon-name></italic>: <bold>C</bold> fruits <bold>D</bold> detail of the striated branch <bold>E</bold> detail of petiolar nectary (upper view, magnified) <bold>F</bold> bark slash showing reddish exudate <bold>G</bold> flowering branch. Photos: <bold>A</bold> Donovan Bailey <bold>B</bold> Alexandre Gibau de Lima <bold>C–G</bold> Marcelo Simon.</p></caption><graphic xmlns:xlink="http://www.w3.org/1999/xlink" xlink:href="phytokeys-205-203_article-82220__-g003.jpg" position="float" orientation="portrait" xlink:type="simple" id="oo_732742.jpg"><uri content-type="original_file" xlink:type="simple">https://binary.pensoft.net/fig/732742</uri></graphic></fig></tp:treatment-sec></tp:taxon-treatment>
