# Supplementary material for: ﻿New segregates from the Neotropical genus Stryphnodendron (Leguminosae, Caesalpinioideae, mimosoid clade)
Source: PhytoKeys. 2022 Aug 22;205:203–37. doi: 10.3897/phytokeys.205.82220 (PMC9849044; doi:10.3897/phytokeys.205.82220)
Supplement: XML Treatment for Microlobius foetidus [file phytokeys.205.82220-treatment2.xml]

<!DOCTYPE tp:taxon-treatment
  PUBLIC "-//TaxonX//DTD Taxonomic Treatment Publishing DTD v0 20100105//EN" "tax-treatment-NSO.dtd">
<tp:taxon-treatment xmlns:tp="http://www.plazi.org/taxpub"><tp:treatment-meta><kwd-group><label>Taxon classification</label><kwd>
                <named-content content-type="kingdom">Plantae</named-content>
              </kwd><kwd>
                <named-content content-type="order">Fabales</named-content>
              </kwd><kwd>
                <named-content content-type="family">Fabaceae</named-content>
              </kwd></kwd-group><mixed-citation publication-type="journal"><person-group><name><surname>de Lima</surname><given-names>Alexandre G.</given-names></name><name><surname>de Paula-Souza</surname><given-names>Juliana</given-names></name><name><surname>Ringelberg</surname><given-names>Jens J.</given-names></name><name><surname>Simon</surname><given-names>Marcelo F.</given-names></name><name><surname>de Queiroz</surname><given-names>Luciano P.</given-names></name><name><surname>Borges</surname><given-names>Leonardo M.</given-names></name><name><surname>de F. Mansano</surname><given-names>Vidal</given-names></name><name><surname>Souza</surname><given-names>Vinicius C.</given-names></name><name><surname>Scalon</surname><given-names>Viviane R.</given-names></name></person-group><article-title>﻿New segregates from the Neotropical genus <italic><tp:taxon-name><tp:taxon-name-part taxon-name-part-type="genus" reg="Stryphnodendron">Stryphnodendron</tp:taxon-name-part></tp:taxon-name></italic> (<tp:taxon-name><tp:taxon-name-part taxon-name-part-type="family">Leguminosae</tp:taxon-name-part></tp:taxon-name>, <tp:taxon-name><tp:taxon-name-part taxon-name-part-type="subfamily">Caesalpinioideae</tp:taxon-name-part></tp:taxon-name>, mimosoid clade)</article-title><source>PhytoKeys</source><day>22</day><month>08</month><year>2022</year><volume>205</volume><fpage>203</fpage><lpage>237</lpage><pub-id pub-id-type="doi">10.3897/phytokeys.205.82220</pub-id></mixed-citation></tp:treatment-meta><tp:nomenclature><label>﻿1.1</label><tp:taxon-name>
              <object-id xmlns:xlink="http://www.w3.org/1999/xlink" content-type="arpha" xlink:type="simple">301E8C39-1CDC-53C0-A2F6-F7CC36117492</object-id>
              <tp:taxon-name-part taxon-name-part-type="genus" reg="Microlobius">Microlobius</tp:taxon-name-part>
              <tp:taxon-name-part taxon-name-part-type="species" reg="foetidus">foetidus</tp:taxon-name-part>
            </tp:taxon-name><tp:taxon-authority>(Jacq.) M. Sousa &amp; G. Andrade, Anales Inst. Biol. Univ. Nac. Autón. México, Bot. 63(1): 104. 1992.</tp:taxon-authority><tp:nomenclature-citation-list><tp:nomenclature-citation><tp:taxon-name>
                  <tp:taxon-name-part taxon-name-part-type="genus" reg="Mimosa">Mimosa</tp:taxon-name-part>
                  <tp:taxon-name-part taxon-name-part-type="species" reg="foetida">foetida</tp:taxon-name-part>
                </tp:taxon-name><comment>Jacq., Pl. Hort. Schoenbr. 3: 73. 1798. Type. [illustration] “<tp:taxon-name><tp:taxon-name-part taxon-name-part-type="genus" reg="Mimosa">Mimosa</tp:taxon-name-part><tp:taxon-name-part taxon-name-part-type="species" reg="fœtida">fœtida</tp:taxon-name-part></tp:taxon-name> T. 390” in Jacquin, Pl. Hort. Schoenbr. 3, t. 390. 1798 (lectotype, designated here).</comment></tp:nomenclature-citation><tp:nomenclature-citation><tp:taxon-name>
                  <tp:taxon-name-part taxon-name-part-type="genus" reg="Inga">Inga</tp:taxon-name-part>
                  <tp:taxon-name-part taxon-name-part-type="species" reg="foetida">foetida</tp:taxon-name-part>
                </tp:taxon-name><comment>(Jacq.) Willd., Sp. Pl. Editio quarta 4(2): 1008. 1806.</comment></tp:nomenclature-citation><tp:nomenclature-citation><tp:taxon-name>
                  <tp:taxon-name-part taxon-name-part-type="genus" reg="Acacia">Acacia</tp:taxon-name-part>
                  <tp:taxon-name-part taxon-name-part-type="species" reg="foetida">foetida</tp:taxon-name-part>
                </tp:taxon-name><comment>(Jacq.) Kunth, Nov. Gen. Sp. (quarto ed.) 6: 265. 1823.</comment></tp:nomenclature-citation><tp:nomenclature-citation><tp:taxon-name>
                  <tp:taxon-name-part taxon-name-part-type="genus" reg="Piptadenia">Piptadenia</tp:taxon-name-part>
                  <tp:taxon-name-part taxon-name-part-type="species" reg="foetida">foetida</tp:taxon-name-part>
                </tp:taxon-name><comment>(Jacq.) Benth., Trans. Linn. Soc. London 30(3): 366. 1875.</comment></tp:nomenclature-citation><tp:nomenclature-citation><tp:taxon-name>
                  <tp:taxon-name-part taxon-name-part-type="genus" reg="Goldmania">Goldmania</tp:taxon-name-part>
                  <tp:taxon-name-part taxon-name-part-type="species" reg="foetida">foetida</tp:taxon-name-part>
                </tp:taxon-name><comment>(Jacq.) Standl., Contr. U.S. Natl. Herb. 23(2): 354. 1922.</comment></tp:nomenclature-citation><tp:nomenclature-citation><tp:taxon-name>
                  <tp:taxon-name-part taxon-name-part-type="genus" reg="Microlobius">Microlobius</tp:taxon-name-part>
                  <tp:taxon-name-part taxon-name-part-type="species" reg="mimosoides">mimosoides</tp:taxon-name-part>
                </tp:taxon-name><comment>C. Presl, Abh. Königl. Böhm. Ges. Wiss. ser. 5, 3: 497. 1845. Type. Mexico. <italic>Habitat in Mexico</italic>, 1791, <italic>Haenke s.n.</italic> (holotype: PRC 452782!).</comment></tp:nomenclature-citation><tp:nomenclature-citation><tp:taxon-name>
                  <tp:taxon-name-part taxon-name-part-type="genus" reg="Goldmania">Goldmania</tp:taxon-name-part>
                  <tp:taxon-name-part taxon-name-part-type="species" reg="platycarpa">platycarpa</tp:taxon-name-part>
                </tp:taxon-name><comment>Rose, Mém. Soc. Phys. Genève 4: 274. 1903. Type. Mexico, Culiacan, Sinaloa, 19 Mar 1899, <italic>E.A. Goldman 371</italic> (holotype: US360292! [catalog] US00001026! [barcode], isotype: GH00066208!).</comment></tp:nomenclature-citation><tp:nomenclature-citation><tp:taxon-name>
                  <tp:taxon-name-part taxon-name-part-type="genus" reg="Piptadenia">Piptadenia</tp:taxon-name-part>
                  <tp:taxon-name-part taxon-name-part-type="species" reg="platycarpa">platycarpa</tp:taxon-name-part>
                </tp:taxon-name><comment>(Rose) J.F. Macbr., Contr. Gray Herb. 59: 18. 1919.</comment></tp:nomenclature-citation></tp:nomenclature-citation-list></tp:nomenclature><tp:treatment-sec sec-type="notes" id="SECID0EHJBG"><title>Notes.</title><p>The protologue of <italic><tp:taxon-name><tp:taxon-name-part taxon-name-part-type="genus" reg="Mimosa">Mimosa</tp:taxon-name-part><tp:taxon-name-part taxon-name-part-type="species" reg="foetida">foetida</tp:taxon-name-part></tp:taxon-name></italic> (“<italic>crescit in India Occidentali. In caldario floret Junio &amp; Julio</italic>”) suggests that Jacquin had the plant growing in a heated greenhouse in the gardens of Schönbrunn Palace. However, it is not possible to know whether he based his description on a dried specimen from the Americas or on the plant cultivated in Vienna. According to <xref ref-type="bibr" rid="B45">Stafleu and Cowan (1979)</xref>, Jacquin “certainly made herbarium material of Austrian plants and plants in the gardens under his care” and they “are present in small numbers in a number of herbaria”. His West Indies samples (which were acquired by Sir Joseph Banks), however, are very difficult to locate and it is not known if Jacquin made sizeable collections there; his specimens in the Banks herbarium (BM) are rare and consist of fragmentary specimens (<xref ref-type="bibr" rid="B45">Stafleu and Cowan 1979</xref>). The origin of the seeds that arrived in Vienna is also questionable, as there are currently no records of the species occurring in the Antilles, and the seeds were most probably gathered in eastern Mexico. We were unable to find any specimen that could be recognized as a type in the herbaria listed by <xref ref-type="bibr" rid="B45">Stafleu and Cowan (1979)</xref> and other collections, confirming <xref ref-type="bibr" rid="B42">Sousa and Andrade´s (1992)</xref> previous searches (“<italic>holotipo W, no encontrado</italic>”). For this reason, we select the colored plate accompanying the description of the species as the lectotype of <italic><tp:taxon-name><tp:taxon-name-part taxon-name-part-type="genus" reg="Mimosa">Mimosa</tp:taxon-name-part><tp:taxon-name-part taxon-name-part-type="species" reg="foetida">foetida</tp:taxon-name-part></tp:taxon-name></italic>.</p><p>Based on variable features and a very small sample of South American plants, <xref ref-type="bibr" rid="B42">Sousa and Andrade (1992)</xref> recognized the North/Central and South American disjunct populations of the genus as two subspecies (Fig. <xref ref-type="fig" rid="F7">7</xref>). It is not our objective to evaluate infraspecific taxa, so we opted to maintain the circumscription of <italic><tp:taxon-name><tp:taxon-name-part taxon-name-part-type="genus" reg="Microlobius">Microlobius</tp:taxon-name-part><tp:taxon-name-part taxon-name-part-type="species" reg="foetidus">foetidus</tp:taxon-name-part></tp:taxon-name></italic> as currently accepted.</p><p>
              <bold>1.1.1 <tp:taxon-name><tp:taxon-name-part taxon-name-part-type="genus" reg="Microlobius">Microlobius</tp:taxon-name-part><tp:taxon-name-part taxon-name-part-type="species" reg="foetidus">foetidus</tp:taxon-name-part><tp:taxon-name-part taxon-name-part-type="basionym-authority">(Jacq.)</tp:taxon-name-part><tp:taxon-name-part taxon-name-part-type="authority">M. Sousa &amp; G. Andrade</tp:taxon-name-part><tp:taxon-name-part taxon-name-part-type="infraspecific-rank">subsp.</tp:taxon-name-part><tp:taxon-name-part taxon-name-part-type="subspecies" reg="foetidus">foetidus</tp:taxon-name-part></tp:taxon-name> .</bold>
            </p></tp:treatment-sec><tp:treatment-sec><!--Section generated to contain objects referenced in tp:taxon-treatment.--><fig id="F7" position="float" orientation="portrait"><object-id xmlns:xlink="http://www.w3.org/1999/xlink" content-type="doi" xlink:type="simple">10.3897/phytokeys.205.82220.figure7</object-id><object-id xmlns:xlink="http://www.w3.org/1999/xlink" content-type="arpha" xlink:type="simple">357610CB-D9F2-5331-8F27-0F20F9C126BD</object-id><label>Figure 7.</label><caption><p>Distribution of <italic><tp:taxon-name><tp:taxon-name-part taxon-name-part-type="genus" reg="Microlobius">Microlobius</tp:taxon-name-part><tp:taxon-name-part taxon-name-part-type="species" reg="foetidus">foetidus</tp:taxon-name-part></tp:taxon-name></italic>.</p></caption><graphic xmlns:xlink="http://www.w3.org/1999/xlink" xlink:href="phytokeys-205-203_article-82220__-g007.jpg" position="float" orientation="portrait" xlink:type="simple" id="oo_732746.jpg"><uri content-type="original_file" xlink:type="simple">https://binary.pensoft.net/fig/732746</uri></graphic></fig></tp:treatment-sec><ref-list><ref id="B45"><mixed-citation xmlns:xlink="http://www.w3.org/1999/xlink" xlink:type="simple"><person-group><name name-style="western"><surname>Stafleu</surname><given-names>FA</given-names></name><name name-style="western"><surname>Cowan</surname><given-names>RS</given-names></name></person-group> (<year>1979</year>) <source>Taxonomic Literature. A selective guide to botanical publications and collections with dates, commentaries and types. Vol. 2 H-Le. 2<sup>nd</sup> edn. Bohn, Scheltema &amp; Holkema, Utrecht. Dr. W. Junk b.v.</source><publisher-name>, Publishers</publisher-name>, <publisher-loc>The Hague</publisher-loc>, <size units="page">991 pp</size>. <ext-link xlink:href="10.5962/bhl.title.48631" ext-link-type="doi" xlink:type="simple">https://doi.org/10.5962/bhl.title.48631</ext-link></mixed-citation></ref><ref id="B42"><mixed-citation xmlns:xlink="http://www.w3.org/1999/xlink" xlink:type="simple"><person-group><name name-style="western"><surname>Sousa</surname><given-names>MS</given-names></name><name name-style="western"><surname>Andrade</surname><given-names>GM</given-names></name></person-group> (<year>1992</year>) <article-title>Identidad de <italic><tp:taxon-name><tp:taxon-name-part taxon-name-part-type="genus">Microlobius</tp:taxon-name-part></tp:taxon-name></italic> y <italic><tp:taxon-name><tp:taxon-name-part taxon-name-part-type="genus">Goldmania</tp:taxon-name-part></tp:taxon-name></italic> (<tp:taxon-name><tp:taxon-name-part taxon-name-part-type="family">Leguminosae</tp:taxon-name-part></tp:taxon-name>: <tp:taxon-name><tp:taxon-name-part taxon-name-part-type="subfamily">Mimosoideae</tp:taxon-name-part></tp:taxon-name>: Mimoseae) y nuevas combinaciones. Anales del Instituto de Biología de la Universidad Nacional Autónoma de México.</article-title><source>Botánica</source><volume>63</volume>(<issue>1</issue>): <fpage>101</fpage>–<lpage>107</lpage>.</mixed-citation></ref></ref-list></tp:taxon-treatment>
