# Supplementary material for: ﻿New segregates from the Neotropical genus Stryphnodendron (Leguminosae, Caesalpinioideae, mimosoid clade)
Source: PhytoKeys. 2022 Aug 22;205:203–37. doi: 10.3897/phytokeys.205.82220 (PMC9849044; doi:10.3897/phytokeys.205.82220)
Supplement: XML Treatment for Microlobius foetidus subsp. paraguensis [file phytokeys.205.82220-treatment3.xml]

<!DOCTYPE tp:taxon-treatment
  PUBLIC "-//TaxonX//DTD Taxonomic Treatment Publishing DTD v0 20100105//EN" "tax-treatment-NSO.dtd">
<tp:taxon-treatment xmlns:tp="http://www.plazi.org/taxpub"><tp:treatment-meta><kwd-group><label>Taxon classification</label><kwd>
                <named-content content-type="kingdom">Plantae</named-content>
              </kwd><kwd>
                <named-content content-type="order">Fabales</named-content>
              </kwd><kwd>
                <named-content content-type="family">Fabaceae</named-content>
              </kwd></kwd-group><mixed-citation publication-type="journal"><person-group><name><surname>de Lima</surname><given-names>Alexandre G.</given-names></name><name><surname>de Paula-Souza</surname><given-names>Juliana</given-names></name><name><surname>Ringelberg</surname><given-names>Jens J.</given-names></name><name><surname>Simon</surname><given-names>Marcelo F.</given-names></name><name><surname>de Queiroz</surname><given-names>Luciano P.</given-names></name><name><surname>Borges</surname><given-names>Leonardo M.</given-names></name><name><surname>de F. Mansano</surname><given-names>Vidal</given-names></name><name><surname>Souza</surname><given-names>Vinicius C.</given-names></name><name><surname>Scalon</surname><given-names>Viviane R.</given-names></name></person-group><article-title>﻿New segregates from the Neotropical genus <italic><tp:taxon-name><tp:taxon-name-part taxon-name-part-type="genus" reg="Stryphnodendron">Stryphnodendron</tp:taxon-name-part></tp:taxon-name></italic> (<tp:taxon-name><tp:taxon-name-part taxon-name-part-type="family">Leguminosae</tp:taxon-name-part></tp:taxon-name>, <tp:taxon-name><tp:taxon-name-part taxon-name-part-type="subfamily">Caesalpinioideae</tp:taxon-name-part></tp:taxon-name>, mimosoid clade)</article-title><source>PhytoKeys</source><day>22</day><month>08</month><year>2022</year><volume>205</volume><fpage>203</fpage><lpage>237</lpage><pub-id pub-id-type="doi">10.3897/phytokeys.205.82220</pub-id></mixed-citation></tp:treatment-meta><tp:nomenclature><label>﻿1.1.2</label><tp:taxon-name>
              <object-id xmlns:xlink="http://www.w3.org/1999/xlink" content-type="arpha" xlink:type="simple">97B9425A-5704-5F0C-83E2-6C9D4B958FE7</object-id>
              <tp:taxon-name-part taxon-name-part-type="genus" reg="Microlobius">Microlobius</tp:taxon-name-part>
              <tp:taxon-name-part taxon-name-part-type="species" reg="foetidus">foetidus</tp:taxon-name-part>
              <tp:taxon-name-part taxon-name-part-type="infraspecific-rank">subsp.</tp:taxon-name-part>
              <tp:taxon-name-part taxon-name-part-type="subspecies" reg="paraguensis">paraguensis</tp:taxon-name-part>
            </tp:taxon-name><tp:taxon-authority>(Benth.) M. Sousa &amp; G. Andrade, Anales Inst. Biol. Univ. Nac. Autón. México, Bot. 63(1): 106. 1992.</tp:taxon-authority><tp:nomenclature-citation-list><tp:nomenclature-citation><tp:taxon-name>
                  <tp:taxon-name-part taxon-name-part-type="genus" reg="Goldmania">Goldmania</tp:taxon-name-part>
                  <tp:taxon-name-part taxon-name-part-type="species" reg="paraguensis">paraguensis</tp:taxon-name-part>
                </tp:taxon-name><comment>(Benth.) Brenan, Kew Bull. 10(2): 178. 1955.</comment></tp:nomenclature-citation><tp:nomenclature-citation><tp:taxon-name>
                  <tp:taxon-name-part taxon-name-part-type="genus" reg="Piptadenia">Piptadenia</tp:taxon-name-part>
                  <tp:taxon-name-part taxon-name-part-type="species" reg="quadrifolia">quadrifolia</tp:taxon-name-part>
                </tp:taxon-name><comment>N.E. Br., 20: 53. 1894. Trans. &amp; Proc. Bot. Soc. Edinburgh. Type. Paraguay. Rio Pilcomayo expedition, a small tree abundant in the isolated patches of monte around Fortin Page, 01 Sep 1890, <italic>J.G. Kerr 1</italic> (holotype: K000504735!).</comment></tp:nomenclature-citation></tp:nomenclature-citation-list></tp:nomenclature><tp:treatment-sec sec-type="Basionym" id="SECID0EPOBG"><title>Basionym.</title><p><italic><tp:taxon-name><tp:taxon-name-part taxon-name-part-type="genus" reg="Pithecellobium">Pithecellobium</tp:taxon-name-part><tp:taxon-name-part taxon-name-part-type="species" reg="paraguense">paraguense</tp:taxon-name-part></tp:taxon-name></italic> Benth., Trans. Linn. Soc. London 30(3): 574. 1875.</p></tp:treatment-sec><tp:treatment-sec sec-type="material" id="SECID0EAPBG"><title>Type.</title><p>Paraguay. Monte Claro, 10 Jun 1858, <italic>M. Gibert 39</italic> (holotype: K000504734!). <italic><tp:taxon-name><tp:taxon-name-part taxon-name-part-type="genus" reg="Piptadenia">Piptadenia</tp:taxon-name-part><tp:taxon-name-part taxon-name-part-type="species" reg="paraguensis">paraguensis</tp:taxon-name-part></tp:taxon-name></italic> (Benth.) Lindm., Bih. Kongl. Svenska Vetensk.-Akad. Handl. 24(3/7): 36. 1898.</p></tp:treatment-sec><tp:treatment-sec sec-type="notes" id="SECID0ETPBG"><title>Notes.</title><p><xref ref-type="bibr" rid="B44">Stafleu and Cowan (1976)</xref> mentioned that Gibert´s collections are distributed in several European, Argentine and Uruguayan herbaria, but we only found a single specimen of <italic>M. Gibert 39</italic>, housed at K. Since the Kew Herbarium includes that of Bentham, we indicate this specimen as the holotype of <italic><tp:taxon-name><tp:taxon-name-part taxon-name-part-type="genus" reg="Pithecellobium">Pithecellobium</tp:taxon-name-part><tp:taxon-name-part taxon-name-part-type="species" reg="paraguense">paraguense</tp:taxon-name-part></tp:taxon-name></italic>. Many South American herbaria, which are still not digitized, may house Gibert’s collections, including isotypes of <italic><tp:taxon-name><tp:taxon-name-part taxon-name-part-type="genus" reg="Pithecellobium">P.</tp:taxon-name-part><tp:taxon-name-part taxon-name-part-type="species" reg="paraguense">paraguense</tp:taxon-name-part></tp:taxon-name></italic>.</p></tp:treatment-sec><ref-list><ref id="B44"><mixed-citation xmlns:xlink="http://www.w3.org/1999/xlink" xlink:type="simple"><person-group><name name-style="western"><surname>Stafleu</surname><given-names>FA</given-names></name><name name-style="western"><surname>Cowan</surname><given-names>RS</given-names></name></person-group> (<year>1976</year>) <source>Taxonomic Literature. A selective guide to botanical publications and collections with dates, commentaries and types. Vol. 1 A-G. 2<sup>nd</sup> edn.</source><publisher-name>Bohn</publisher-name>, <publisher-loc>Scheltema &amp; Holkema, Utrecht</publisher-loc>, <size units="page">1136 pp</size>. <ext-link xlink:href="10.5962/bhl.title.48631" ext-link-type="doi" xlink:type="simple">https://doi.org/10.5962/bhl.title.48631</ext-link></mixed-citation></ref></ref-list></tp:taxon-treatment>
