# Supplementary material for: ﻿New segregates from the Neotropical genus Stryphnodendron (Leguminosae, Caesalpinioideae, mimosoid clade)
Source: PhytoKeys. 2022 Aug 22;205:203–37. doi: 10.3897/phytokeys.205.82220 (PMC9849044; doi:10.3897/phytokeys.205.82220)
Supplement: XML Treatment for Gwilymia [file phytokeys.205.82220-treatment4.xml]

<!DOCTYPE tp:taxon-treatment
  PUBLIC "-//TaxonX//DTD Taxonomic Treatment Publishing DTD v0 20100105//EN" "tax-treatment-NSO.dtd">
<tp:taxon-treatment xmlns:tp="http://www.plazi.org/taxpub"><tp:treatment-meta><kwd-group><label>Taxon classification</label><kwd>
                <named-content content-type="kingdom">Plantae</named-content>
              </kwd><kwd>
                <named-content content-type="order">Fabales</named-content>
              </kwd><kwd>
                <named-content content-type="family">Fabaceae</named-content>
              </kwd></kwd-group><mixed-citation publication-type="journal"><person-group><name><surname>de Lima</surname><given-names>Alexandre G.</given-names></name><name><surname>de Paula-Souza</surname><given-names>Juliana</given-names></name><name><surname>Ringelberg</surname><given-names>Jens J.</given-names></name><name><surname>Simon</surname><given-names>Marcelo F.</given-names></name><name><surname>de Queiroz</surname><given-names>Luciano P.</given-names></name><name><surname>Borges</surname><given-names>Leonardo M.</given-names></name><name><surname>de F. Mansano</surname><given-names>Vidal</given-names></name><name><surname>Souza</surname><given-names>Vinicius C.</given-names></name><name><surname>Scalon</surname><given-names>Viviane R.</given-names></name></person-group><article-title>﻿New segregates from the Neotropical genus <italic><tp:taxon-name><tp:taxon-name-part taxon-name-part-type="genus" reg="Stryphnodendron">Stryphnodendron</tp:taxon-name-part></tp:taxon-name></italic> (<tp:taxon-name><tp:taxon-name-part taxon-name-part-type="family">Leguminosae</tp:taxon-name-part></tp:taxon-name>, <tp:taxon-name><tp:taxon-name-part taxon-name-part-type="subfamily">Caesalpinioideae</tp:taxon-name-part></tp:taxon-name>, mimosoid clade)</article-title><source>PhytoKeys</source><day>22</day><month>08</month><year>2022</year><volume>205</volume><fpage>203</fpage><lpage>237</lpage><pub-id pub-id-type="doi">10.3897/phytokeys.205.82220</pub-id></mixed-citation></tp:treatment-meta><tp:nomenclature><label>﻿2.</label><tp:taxon-name>
              <object-id xmlns:xlink="http://www.w3.org/1999/xlink" content-type="arpha" xlink:type="simple">9EB09117-0130-5284-A54A-F179E6E92749</object-id>
              <tp:taxon-name-part taxon-name-part-type="genus" reg="Gwilymia">Gwilymia</tp:taxon-name-part>
              <object-id xmlns:xlink="http://www.w3.org/1999/xlink" content-type="ipni" xlink:type="simple">urn:lsid:ipni.org:names:77303770-1</object-id>
            </tp:taxon-name><tp:taxon-authority>A.G. Lima, Paula-Souza &amp; Scalon</tp:taxon-authority><tp:taxon-status xmlns:xlink="http://www.w3.org/1999/xlink" xlink:type="simple">gen. nov.</tp:taxon-status></tp:nomenclature><tp:treatment-sec sec-type="material" id="SECID0E1RBG"><title>Type.</title><p><italic><tp:taxon-name><tp:taxon-name-part taxon-name-part-type="genus" reg="Gwilymia">Gwilymia</tp:taxon-name-part><tp:taxon-name-part taxon-name-part-type="species" reg="paniculata">paniculata</tp:taxon-name-part></tp:taxon-name></italic> (Poepp. &amp; Endl.) A.G. Lima, Paula-Souza &amp; Scalon ≡ <italic><tp:taxon-name><tp:taxon-name-part taxon-name-part-type="genus" reg="Stryphnodendron">Stryphnodendron</tp:taxon-name-part><tp:taxon-name-part taxon-name-part-type="species" reg="paniculatum">paniculatum</tp:taxon-name-part></tp:taxon-name></italic> Poepp. &amp; Endl., Nov. Gen. Sp. Pl. 3: 81. 1845).</p></tp:treatment-sec><tp:treatment-sec sec-type="diagnosis" id="SECID0EWSBG"><title>Diagnosis.</title><p><italic><tp:taxon-name><tp:taxon-name-part taxon-name-part-type="genus" reg="Gwilymia">Gwilymia</tp:taxon-name-part></tp:taxon-name></italic> is similar to <italic><tp:taxon-name><tp:taxon-name-part taxon-name-part-type="genus" reg="Microlobius">Microlobius</tp:taxon-name-part></tp:taxon-name></italic>, but it differs in having branches and leaves without a garlic odour (<italic>vs.</italic> a strong garlic odour in <italic><tp:taxon-name><tp:taxon-name-part taxon-name-part-type="genus" reg="Microlobius">Microlobius</tp:taxon-name-part></tp:taxon-name></italic>); leaves with 2–4 (–6) pairs of pinnae (<italic>vs.</italic> 1–2 pairs of pinnae); each pinna with at least 3 pairs of leaflets (<italic>vs.</italic> a single pair of leaflets); extrafloral nectary present on the petiole or, in <italic><tp:taxon-name><tp:taxon-name-part taxon-name-part-type="genus" reg="Gwilymia">G.</tp:taxon-name-part><tp:taxon-name-part taxon-name-part-type="species" reg="coriacea">coriacea</tp:taxon-name-part></tp:taxon-name></italic> and <italic><tp:taxon-name><tp:taxon-name-part taxon-name-part-type="genus" reg="Gwilymia">G.</tp:taxon-name-part><tp:taxon-name-part taxon-name-part-type="species" reg="fissurata">fissurata</tp:taxon-name-part></tp:taxon-name></italic>, on the branch directly below the insertion of the petiole (<italic>vs.</italic> extrafloral nectary absent on the petiole and on the branch); inflorescence usually a compound thyrse (<italic>vs.</italic> always a simple thyrse); spikes 4–20 cm long (<italic>vs.</italic> 3–6 cm long); fruit an indehiscent (nucoid) legume 12–14 × 2–2.5 cm (<italic>vs.</italic> a follicle 6–7 × 1–1.5 cm), and brown or ochre seeds (<italic>vs.</italic> white seeds). <italic><tp:taxon-name><tp:taxon-name-part taxon-name-part-type="genus" reg="Gwilymia">Gwilymia</tp:taxon-name-part></tp:taxon-name></italic> also resembles <italic><tp:taxon-name><tp:taxon-name-part taxon-name-part-type="genus" reg="Stryphnodendron">Stryphnodendron</tp:taxon-name-part></tp:taxon-name></italic>, but it differs in leaves with 2–4 (–6) pairs of pinnae (<italic>vs.</italic> (3–) 5–32 pairs of pinnae in <italic><tp:taxon-name><tp:taxon-name-part taxon-name-part-type="genus" reg="Stryphnodendron">Stryphnodendron</tp:taxon-name-part></tp:taxon-name></italic>), opposite leaflets, 2.5–16 × 1.5–8 cm (<italic>vs.</italic> alternate, 0.6–1.2 × 0.3–0.6 cm), inflorescence usually a compound thyrse (<italic>vs.</italic> always a simple thyrse).</p></tp:treatment-sec><tp:treatment-sec sec-type="description" id="SECID0ESVBG"><title>Description.</title><p><bold>Trees</bold> 2.5–40 m tall. <bold>Branches</bold> unarmed, not odoriferous, smooth, usually lenticellate, young shoots and leaves glabrescent, pubescent, or tomentose and covered with reddish granular trichomes. <bold>Stipules</bold> caducous. <bold>Leaves</bold> bipinnate, petiolar nectary 1 (absent in <italic><tp:taxon-name><tp:taxon-name-part taxon-name-part-type="genus" reg="Gwilymia">G.</tp:taxon-name-part><tp:taxon-name-part taxon-name-part-type="species" reg="coriacea">coriacea</tp:taxon-name-part></tp:taxon-name></italic> and <italic><tp:taxon-name><tp:taxon-name-part taxon-name-part-type="genus" reg="Gwilymia">G.</tp:taxon-name-part><tp:taxon-name-part taxon-name-part-type="species" reg="fissurata">fissurata</tp:taxon-name-part></tp:taxon-name></italic>), 0.5–2 mm long, conical, lenticular or verruciform, positioned at the base or apex of the petiole; rachis 7–23 cm long, rachis nectaries 1–4, 0.5–2.5 mm long, conical, lenticular, patelliform or verruciform, inserted between the pairs of pinnae or just below them; pinnae in 2–4 (–6) opposite or subopposite pairs, rachillae nectaries 1–5, patelliform or verruciform, inserted between or just below the distal pairs of leaflets; leaflets in 3–5 opposite pairs, 2.5–16 × 1.5–8 cm, broadly-oblong, elliptic, ovate or obovate, not odoriferous, no tuft of trichomes at the midrib base. <bold>Inflorescence</bold> a compound thyrse (diplothyrsi or pleiothyrsi, a simple thyrse in <italic><tp:taxon-name><tp:taxon-name-part taxon-name-part-type="genus" reg="Gwilymia">G.</tp:taxon-name-part><tp:taxon-name-part taxon-name-part-type="species" reg="coriacea">coriacea</tp:taxon-name-part></tp:taxon-name></italic> and <italic><tp:taxon-name><tp:taxon-name-part taxon-name-part-type="genus" reg="Gwilymia">G.</tp:taxon-name-part><tp:taxon-name-part taxon-name-part-type="species" reg="fissurata">fissurata</tp:taxon-name-part></tp:taxon-name></italic>), cymules in 2–5 spikes, spike 4–20 cm long (including peduncle and rachis), covered with ferruginous granular trichomes, inflorescence prophyll persistent (caducous in <italic><tp:taxon-name><tp:taxon-name-part taxon-name-part-type="genus" reg="Gwilymia">G.</tp:taxon-name-part><tp:taxon-name-part taxon-name-part-type="species" reg="coriacea">coriacea</tp:taxon-name-part></tp:taxon-name></italic> and <italic><tp:taxon-name><tp:taxon-name-part taxon-name-part-type="genus" reg="Gwilymia">G.</tp:taxon-name-part><tp:taxon-name-part taxon-name-part-type="species" reg="fissurata">fissurata</tp:taxon-name-part></tp:taxon-name></italic>), floral bracts usually persistent. <bold>Flowers</bold> monoclinous; calyx pentamerous, gamosepalous, ca. 0.5–1 mm long, campanulate, cupuliform or tubular, puberulent or pubescent; corolla pentamerous, gamopetalous, 2–5 mm long, cohered for at least ½ of its length, campanulate or tubular, glabrous, pubescent, or tomentose; stamens 10, anthers with a caducous apical gland. <bold>Fruit</bold> an indehiscent, nucoid legume, sessile, 12–14 × 2–2.5 cm, curved, falcate or spiralled (straight to slightly curved in <italic><tp:taxon-name><tp:taxon-name-part taxon-name-part-type="genus" reg="Gwilymia">G.</tp:taxon-name-part><tp:taxon-name-part taxon-name-part-type="species" reg="moricolor">moricolor</tp:taxon-name-part></tp:taxon-name></italic> and <italic><tp:taxon-name><tp:taxon-name-part taxon-name-part-type="genus" reg="Gwilymia">G.</tp:taxon-name-part><tp:taxon-name-part taxon-name-part-type="species" reg="racemifera">racemifera</tp:taxon-name-part></tp:taxon-name></italic>), laterally-compressed or sub-turgid, sparsely covered with ferruginous granular trichomes, valves woody or coriaceous, brown. <bold>Seeds</bold> elliptic, obovate, or orbicular, brown or ochre. Fig. <xref ref-type="fig" rid="F4">4</xref>.</p></tp:treatment-sec><tp:treatment-sec sec-type="distribution" id="SECID0EEZBG"><title>Geographic distribution and habitat.</title><p><italic><tp:taxon-name><tp:taxon-name-part taxon-name-part-type="genus" reg="Gwilymia">Gwilymia</tp:taxon-name-part></tp:taxon-name></italic> species occur in the Amazon rainforest, seasonal forests and savannas of Bolivia, Brazil, French Guiana, Guyana, Suriname and Venezuela (Fig. <xref ref-type="fig" rid="F8">8</xref>).</p><fig id="F8" position="float" orientation="portrait"><object-id xmlns:xlink="http://www.w3.org/1999/xlink" content-type="doi" xlink:type="simple">10.3897/phytokeys.205.82220.figure8</object-id><object-id xmlns:xlink="http://www.w3.org/1999/xlink" content-type="arpha" xlink:type="simple">AD1B1EE1-F2F0-5DDC-AC97-C740A22A578E</object-id><label>Figure 8.</label><caption><p>Distribution of <italic><tp:taxon-name><tp:taxon-name-part taxon-name-part-type="genus" reg="Gwilymia">Gwilymia</tp:taxon-name-part></tp:taxon-name></italic>.</p></caption><graphic xmlns:xlink="http://www.w3.org/1999/xlink" xlink:href="phytokeys-205-203_article-82220__-g008.jpg" position="float" orientation="portrait" xlink:type="simple" id="oo_732747.jpg"><uri content-type="original_file" xlink:type="simple">https://binary.pensoft.net/fig/732747</uri></graphic></fig></tp:treatment-sec><tp:treatment-sec sec-type="etymology" id="SECID0EJ1BG"><title>Etymology.</title><p><italic><tp:taxon-name><tp:taxon-name-part taxon-name-part-type="genus" reg="Gwilymia">Gwilymia</tp:taxon-name-part></tp:taxon-name></italic> honors Dr. Gwilym Peter Lewis, one of the Royal Botanic Gardens Kew’s most prominent botanists for his exceptional contributions to the advance of legume systematics.</p></tp:treatment-sec><tp:treatment-sec sec-type="notes" id="SECID0EW1BG"><title>Notes.</title><p><italic><tp:taxon-name><tp:taxon-name-part taxon-name-part-type="genus" reg="Gwilymia">Gwilymia</tp:taxon-name-part></tp:taxon-name></italic> comprises seven species formerly placed in <italic><tp:taxon-name><tp:taxon-name-part taxon-name-part-type="genus" reg="Stryphnodendron">Stryphnodendron</tp:taxon-name-part></tp:taxon-name></italic>, all of which have 2–4 (–6) pairs of pinnae, opposite leaflets, 2.5–16 × 1.5–8 cm, compound thyrses (except in <italic><tp:taxon-name><tp:taxon-name-part taxon-name-part-type="genus" reg="Gwilymia">G.</tp:taxon-name-part><tp:taxon-name-part taxon-name-part-type="species" reg="coriacea">coriacea</tp:taxon-name-part></tp:taxon-name></italic> and <italic><tp:taxon-name><tp:taxon-name-part taxon-name-part-type="genus" reg="Gwilymia">G.</tp:taxon-name-part><tp:taxon-name-part taxon-name-part-type="species" reg="fissurata">fissurata</tp:taxon-name-part></tp:taxon-name></italic>), and nucoid (indehiscent) legumes.</p></tp:treatment-sec><tp:treatment-sec><!--Section generated to contain objects referenced in tp:taxon-treatment.--><fig id="F4" position="float" orientation="portrait"><object-id xmlns:xlink="http://www.w3.org/1999/xlink" content-type="doi" xlink:type="simple">10.3897/phytokeys.205.82220.figure4</object-id><object-id xmlns:xlink="http://www.w3.org/1999/xlink" content-type="arpha" xlink:type="simple">1394DD97-BF01-5370-BF50-AE32E7698166</object-id><label>Figure 4.</label><caption><p><bold>A, B</bold><italic><tp:taxon-name><tp:taxon-name-part taxon-name-part-type="genus" reg="Gwilymia">Gwilymia</tp:taxon-name-part><tp:taxon-name-part taxon-name-part-type="species" reg="coriacea">coriacea</tp:taxon-name-part></tp:taxon-name></italic>: <bold>A</bold> flowering branch <bold>B</bold> fruit <bold>C, D</bold><italic><tp:taxon-name><tp:taxon-name-part taxon-name-part-type="genus" reg="Gwilymia">G.</tp:taxon-name-part><tp:taxon-name-part taxon-name-part-type="species" reg="fissurata">fissurata</tp:taxon-name-part></tp:taxon-name></italic>: <bold>C</bold> detail of bark <bold>D</bold> fruit <bold>E, F</bold><italic><tp:taxon-name><tp:taxon-name-part taxon-name-part-type="genus" reg="Gwilymia">G.</tp:taxon-name-part><tp:taxon-name-part taxon-name-part-type="species" reg="paniculata">paniculata</tp:taxon-name-part></tp:taxon-name></italic>: <bold>E</bold> flowering branch with young inflorescences <bold>F</bold> detail of the extrafloral nectary on the leaf rachis. Photos: Marcelo Simon.</p></caption><graphic xmlns:xlink="http://www.w3.org/1999/xlink" xlink:href="phytokeys-205-203_article-82220__-g004.jpg" position="float" orientation="portrait" xlink:type="simple" id="oo_732743.jpg"><uri content-type="original_file" xlink:type="simple">https://binary.pensoft.net/fig/732743</uri></graphic></fig></tp:treatment-sec></tp:taxon-treatment>
