# Supplementary material for: ﻿New segregates from the Neotropical genus Stryphnodendron (Leguminosae, Caesalpinioideae, mimosoid clade)
Source: PhytoKeys. 2022 Aug 22;205:203–37. doi: 10.3897/phytokeys.205.82220 (PMC9849044; doi:10.3897/phytokeys.205.82220)
Supplement: XML Treatment for Naiadendron [file phytokeys.205.82220-treatment12.xml]

<!DOCTYPE tp:taxon-treatment
  PUBLIC "-//TaxonX//DTD Taxonomic Treatment Publishing DTD v0 20100105//EN" "tax-treatment-NSO.dtd">
<tp:taxon-treatment xmlns:tp="http://www.plazi.org/taxpub"><tp:treatment-meta><kwd-group><label>Taxon classification</label><kwd>
                <named-content content-type="kingdom">Plantae</named-content>
              </kwd><kwd>
                <named-content content-type="order">Fabales</named-content>
              </kwd><kwd>
                <named-content content-type="family">Fabaceae</named-content>
              </kwd></kwd-group><mixed-citation publication-type="journal"><person-group><name><surname>de Lima</surname><given-names>Alexandre G.</given-names></name><name><surname>de Paula-Souza</surname><given-names>Juliana</given-names></name><name><surname>Ringelberg</surname><given-names>Jens J.</given-names></name><name><surname>Simon</surname><given-names>Marcelo F.</given-names></name><name><surname>de Queiroz</surname><given-names>Luciano P.</given-names></name><name><surname>Borges</surname><given-names>Leonardo M.</given-names></name><name><surname>de F. Mansano</surname><given-names>Vidal</given-names></name><name><surname>Souza</surname><given-names>Vinicius C.</given-names></name><name><surname>Scalon</surname><given-names>Viviane R.</given-names></name></person-group><article-title>﻿New segregates from the Neotropical genus <italic><tp:taxon-name><tp:taxon-name-part taxon-name-part-type="genus" reg="Stryphnodendron">Stryphnodendron</tp:taxon-name-part></tp:taxon-name></italic> (<tp:taxon-name><tp:taxon-name-part taxon-name-part-type="family">Leguminosae</tp:taxon-name-part></tp:taxon-name>, <tp:taxon-name><tp:taxon-name-part taxon-name-part-type="subfamily">Caesalpinioideae</tp:taxon-name-part></tp:taxon-name>, mimosoid clade)</article-title><source>PhytoKeys</source><day>22</day><month>08</month><year>2022</year><volume>205</volume><fpage>203</fpage><lpage>237</lpage><pub-id pub-id-type="doi">10.3897/phytokeys.205.82220</pub-id></mixed-citation></tp:treatment-meta><tp:nomenclature><label>﻿3.</label><tp:taxon-name>
              <object-id xmlns:xlink="http://www.w3.org/1999/xlink" content-type="arpha" xlink:type="simple">E45463E1-2760-50ED-BA19-A6A69D51A81B</object-id>
              <tp:taxon-name-part taxon-name-part-type="genus" reg="Naiadendron">Naiadendron</tp:taxon-name-part>
              <object-id xmlns:xlink="http://www.w3.org/1999/xlink" content-type="ipni" xlink:type="simple">urn:lsid:ipni.org:names:77303777-1</object-id>
            </tp:taxon-name><tp:taxon-authority>A.G. Lima, Paula-Souza &amp; Scalon</tp:taxon-authority><tp:taxon-status xmlns:xlink="http://www.w3.org/1999/xlink" xlink:type="simple">gen. nov.</tp:taxon-status></tp:nomenclature><tp:treatment-sec sec-type="material" id="SECID0EDOAI"><title>Type.</title><p><italic><tp:taxon-name><tp:taxon-name-part taxon-name-part-type="genus" reg="Naiadendron">Naiadendron</tp:taxon-name-part><tp:taxon-name-part taxon-name-part-type="species" reg="duckeanum">duckeanum</tp:taxon-name-part></tp:taxon-name></italic> (Occhioni f.) A.G. Lima, Paula-Souza &amp; Scalon ≡ <italic><tp:taxon-name><tp:taxon-name-part taxon-name-part-type="genus" reg="Stryphnodendron">Stryphnodendron</tp:taxon-name-part><tp:taxon-name-part taxon-name-part-type="species" reg="duckeanum">duckeanum</tp:taxon-name-part></tp:taxon-name></italic> Occhioni f., Revista Brasil. Biol. 19: 209. 1959).</p></tp:treatment-sec><tp:treatment-sec sec-type="diagnosis" id="SECID0E6OAI"><title>Diagnosis.</title><p><italic><tp:taxon-name><tp:taxon-name-part taxon-name-part-type="genus" reg="Naiadendron">Naiadendron</tp:taxon-name-part></tp:taxon-name></italic> is closely related to <italic><tp:taxon-name><tp:taxon-name-part taxon-name-part-type="genus" reg="Stryphnodendron">Stryphnodendron</tp:taxon-name-part></tp:taxon-name></italic>, but it differs in having strongly striate branches (<italic>vs.</italic> smooth or only slightly striate in <italic><tp:taxon-name><tp:taxon-name-part taxon-name-part-type="genus" reg="Stryphnodendron">Stryphnodendron</tp:taxon-name-part></tp:taxon-name></italic>), a petiolar nectary 8–12 mm long (<italic>vs.</italic> 0.5–2 mm long), leaflets inserted in opposite pairs (<italic>vs.</italic> alternate pairs), fruit a legume, valves dehiscing along both sutures (<italic>vs.</italic> fruit an indehiscent, nucoid legume or follicle). The genus differs from <italic><tp:taxon-name><tp:taxon-name-part taxon-name-part-type="genus" reg="Piptadenia">Piptadenia</tp:taxon-name-part></tp:taxon-name></italic> in having unarmed branches (<italic>vs.</italic> armed branches in <italic><tp:taxon-name><tp:taxon-name-part taxon-name-part-type="genus" reg="Piptadenia">Piptadenia</tp:taxon-name-part></tp:taxon-name></italic>) and ferruginous granular trichomes on branches and leaves (<italic>vs.</italic> ferruginous granular trichomes absent).</p></tp:treatment-sec><tp:treatment-sec sec-type="description" id="SECID0EUQAI"><title>Description.</title><p><bold>Trees</bold> 8–30 m tall; branches unarmed, strongly striate, castaneous, apex yellow-tomentose and covered with ferruginous granular trichomes, not odoriferous. <bold>Stipules</bold> caducous. <bold>Leaves</bold> bipinnate, petiole yellow-puberulent or yellow-tomentulose, sparsely covered with ferruginous granular trichomes, petiolar nectary 1, 8–12 mm long, narrowly oblong, positioned at the base of the petiole; rachis 10–23 cm long, yellow-puberulent or yellow-tomentulose, sparsely covered with ferruginous granular trichomes, rachis nectary 1, ca. 2 mm long, oblong, inserted below the distal pair of pinnae; pinnae in 10–22 subopposite to opposite pairs, rachilla nectary 1, 1 × 0.4 mm, oblong, secretory, inserted below the distal pair of leaflets; leaflets in 15–23 opposite pairs, 0.6–1.2 × 0.3–0.5 cm, oblong, elliptic or sometimes obovate, no tuft of trichomes at the base on the abaxial surface, not odoriferous. <bold>Inflorescence</bold> a simple thyrse formed by cymules of 3–5 spikes, spike 4–7 cm long (peduncle plus rachis), covered with ferruginous granular trichomes, spike prophyll caducous, flower prophyll usually caducous. <bold>Flowers</bold> monoclinous; calyx pentamerous, gamosepalous, ca. 0.5 mm long, campanulate, puberulent; corolla pentamerous, gamopetalous, 1.8–2 mm long, cohered for ⅓ of its length, narrow-campanulate, yellow-tomentulose; androecium with 10 stamens, anthers with a caducous apical gland. <bold>Fruit</bold> a legume (dehiscent along both margins), peduncle 1.3–2 cm long, fruit body 12–15 × 2–2.5 cm, linear to narrow-oblong, laterally-compressed sparsely covered with ferruginous granular trichomes, chartaceous, brown. <bold>Seeds</bold> obovate to elliptic, ochre colored. Fig. <xref ref-type="fig" rid="F3">3</xref>.</p></tp:treatment-sec><tp:treatment-sec sec-type="distribution" id="SECID0EMRAI"><title>Geographic distribution and habitat.</title><p><italic><tp:taxon-name><tp:taxon-name-part taxon-name-part-type="genus" reg="Naiadendron">Naiadendron</tp:taxon-name-part></tp:taxon-name></italic> is endemic to the Amazon rainforest, being recorded from the Brazilian states of Acre, Amazonas and Rondônia. It grows on clay or sandy soil in ombrophilous and <italic>terra firme</italic> forests (Fig. <xref ref-type="fig" rid="F9">9</xref>).</p><fig id="F9" position="float" orientation="portrait"><object-id xmlns:xlink="http://www.w3.org/1999/xlink" content-type="doi" xlink:type="simple">10.3897/phytokeys.205.82220.figure9</object-id><object-id xmlns:xlink="http://www.w3.org/1999/xlink" content-type="arpha" xlink:type="simple">022BB617-09CE-5D0A-972F-4901A1E8637C</object-id><label>Figure 9.</label><caption><p>Distribution of <italic><tp:taxon-name><tp:taxon-name-part taxon-name-part-type="genus" reg="Naiadendron">Naiadendron</tp:taxon-name-part><tp:taxon-name-part taxon-name-part-type="species" reg="duckeanum">duckeanum</tp:taxon-name-part></tp:taxon-name></italic>.</p></caption><graphic xmlns:xlink="http://www.w3.org/1999/xlink" xlink:href="phytokeys-205-203_article-82220__-g009.jpg" position="float" orientation="portrait" xlink:type="simple" id="oo_732748.jpg"><uri content-type="original_file" xlink:type="simple">https://binary.pensoft.net/fig/732748</uri></graphic></fig></tp:treatment-sec><tp:treatment-sec sec-type="etymology" id="SECID0EXSAI"><title>Etymology.</title><p>The name <italic><tp:taxon-name><tp:taxon-name-part taxon-name-part-type="genus" reg="Naiadendron">Naiadendron</tp:taxon-name-part></tp:taxon-name></italic> celebrates the Amazon rainforest and the legacy of Carl Friedrich Philipp von Martius (1794–1868), who named the Brazilian Amazon after the Naiads, Greek mythology’s nymphs of freshwater.</p></tp:treatment-sec><tp:treatment-sec sec-type="notes" id="SECID0EETAI"><title>Notes.</title><p>Strongly striate branches, a petiolar nectary 8–12 mm long, and the fruit a legume (valves dehiscing along both margins) are the main diagnostic morphological characteristics of <italic><tp:taxon-name><tp:taxon-name-part taxon-name-part-type="genus" reg="Naiadendron">Naiadendron</tp:taxon-name-part></tp:taxon-name></italic>.</p><p><xref ref-type="bibr" rid="B26">Occhioni (1959)</xref> described <italic><tp:taxon-name><tp:taxon-name-part taxon-name-part-type="genus" reg="Stryphnodendron">Stryphnodendron</tp:taxon-name-part><tp:taxon-name-part taxon-name-part-type="species" reg="duckeanum">duckeanum</tp:taxon-name-part></tp:taxon-name></italic>, based only on flowering specimens, and pointed out its morphological similarity to <italic><tp:taxon-name><tp:taxon-name-part taxon-name-part-type="genus" reg="Stryphnodendron">S.</tp:taxon-name-part><tp:taxon-name-part taxon-name-part-type="species" reg="guianense">guianense</tp:taxon-name-part></tp:taxon-name></italic>. However, both morphological (<xref ref-type="bibr" rid="B35">Scalon 2007</xref>; <xref ref-type="bibr" rid="B19">Lima et al. 2021</xref>; <xref ref-type="bibr" rid="B36">Scalon et al. 2022</xref>) and phylogenetic evidence (<xref ref-type="bibr" rid="B40">Simon et al. 2016</xref>; <xref ref-type="bibr" rid="B32">Ribeiro et al. 2018</xref>) have indicated that <italic><tp:taxon-name><tp:taxon-name-part taxon-name-part-type="genus" reg="Stryphnodendron">S.</tp:taxon-name-part><tp:taxon-name-part taxon-name-part-type="species" reg="duckeanum">duckeanum</tp:taxon-name-part></tp:taxon-name></italic> should be recognized as an independent taxon, now named as the new genus <italic><tp:taxon-name><tp:taxon-name-part taxon-name-part-type="genus" reg="Naiadendron">Naiadendron</tp:taxon-name-part></tp:taxon-name></italic>.</p></tp:treatment-sec><tp:treatment-sec><!--Section generated to contain objects referenced in tp:taxon-treatment.--><fig id="F3" position="float" orientation="portrait"><object-id xmlns:xlink="http://www.w3.org/1999/xlink" content-type="doi" xlink:type="simple">10.3897/phytokeys.205.82220.figure3</object-id><object-id xmlns:xlink="http://www.w3.org/1999/xlink" content-type="arpha" xlink:type="simple">8D9A4504-9546-57A8-9C6D-F0ABAC70C553</object-id><label>Figure 3.</label><caption><p><bold>A, B</bold><italic><tp:taxon-name><tp:taxon-name-part taxon-name-part-type="genus" reg="Microlobius">Microlobius</tp:taxon-name-part><tp:taxon-name-part taxon-name-part-type="species" reg="foetidus">foetidus</tp:taxon-name-part></tp:taxon-name></italic>: <bold>A</bold> fruiting branch with white seeds exposed <bold>B</bold> detail of a leaflet showing the tuft of trichomes at the base of the midrib <bold>C–G</bold><italic><tp:taxon-name><tp:taxon-name-part taxon-name-part-type="genus" reg="Naiadendron">Naiadendron</tp:taxon-name-part><tp:taxon-name-part taxon-name-part-type="species" reg="duckeanum">duckeanum</tp:taxon-name-part></tp:taxon-name></italic>: <bold>C</bold> fruits <bold>D</bold> detail of the striated branch <bold>E</bold> detail of petiolar nectary (upper view, magnified) <bold>F</bold> bark slash showing reddish exudate <bold>G</bold> flowering branch. Photos: <bold>A</bold> Donovan Bailey <bold>B</bold> Alexandre Gibau de Lima <bold>C–G</bold> Marcelo Simon.</p></caption><graphic xmlns:xlink="http://www.w3.org/1999/xlink" xlink:href="phytokeys-205-203_article-82220__-g003.jpg" position="float" orientation="portrait" xlink:type="simple" id="oo_732742.jpg"><uri content-type="original_file" xlink:type="simple">https://binary.pensoft.net/fig/732742</uri></graphic></fig></tp:treatment-sec><ref-list><ref id="B26"><mixed-citation xmlns:xlink="http://www.w3.org/1999/xlink" xlink:type="simple"><person-group><name name-style="western"><surname>Occhioni</surname><given-names>P</given-names></name></person-group> (<year>1959</year>) <article-title>Duas espécies novas para a flora do Brasil.</article-title><source>Revista Brasileira de Biologia</source><volume>19</volume>(<issue>2</issue>): <fpage>207</fpage>–<lpage>209</lpage>.</mixed-citation></ref><ref id="B35"><mixed-citation xmlns:xlink="http://www.w3.org/1999/xlink" xlink:type="simple"><person-group><name name-style="western"><surname>Scalon</surname><given-names>VR</given-names></name></person-group> (<year>2007</year>) Revisão taxonômica do gênero <tp:taxon-name><tp:taxon-name-part taxon-name-part-type="genus">Stryphnodendron</tp:taxon-name-part></tp:taxon-name> Mart. (<tp:taxon-name><tp:taxon-name-part taxon-name-part-type="family">Leguminosae</tp:taxon-name-part></tp:taxon-name>-<tp:taxon-name><tp:taxon-name-part taxon-name-part-type="subfamily">Mimosoideae</tp:taxon-name-part></tp:taxon-name>). PhD thesis. Universidade de São Paulo.</mixed-citation></ref><ref id="B19"><mixed-citation xmlns:xlink="http://www.w3.org/1999/xlink" xlink:type="simple"><person-group><name name-style="western"><surname>Lima</surname><given-names>AG</given-names></name><name name-style="western"><surname>Paula-Souza</surname><given-names>J</given-names></name><name name-style="western"><surname>Scalon</surname><given-names>VR</given-names></name><name name-style="western"><surname>Souza</surname><given-names>VC</given-names></name></person-group> (<year>2021</year>) <article-title><italic><tp:taxon-name><tp:taxon-name-part taxon-name-part-type="genus">Stryphnodendron</tp:taxon-name-part><tp:taxon-name-part taxon-name-part-type="species">flavotomentosum</tp:taxon-name-part></tp:taxon-name></italic> (<tp:taxon-name><tp:taxon-name-part taxon-name-part-type="family">Leguminosae</tp:taxon-name-part></tp:taxon-name>, <tp:taxon-name><tp:taxon-name-part taxon-name-part-type="subfamily">Caesalpinioideae</tp:taxon-name-part></tp:taxon-name>, mimosoid clade), a new species from the Atlantic Forest, Brazil.</article-title><source>Systematic Botany</source><volume>46</volume>(<issue>1</issue>): <fpage>1</fpage>–<lpage>5</lpage>. <ext-link xlink:href="10.1600/036364421X16128061189431" ext-link-type="doi" xlink:type="simple">https://doi.org/10.1600/036364421X16128061189431</ext-link></mixed-citation></ref><ref id="B36"><mixed-citation xmlns:xlink="http://www.w3.org/1999/xlink" xlink:type="simple"><person-group><name name-style="western"><surname>Scalon</surname><given-names>VR</given-names></name><name name-style="western"><surname>Paula-Souza</surname><given-names>J</given-names></name><name name-style="western"><surname>Lima</surname><given-names>AG</given-names></name><name name-style="western"><surname>Souza</surname><given-names>VC</given-names></name></person-group> (<year>2022</year>) <article-title>A synopsis of the genus <italic><tp:taxon-name><tp:taxon-name-part taxon-name-part-type="genus">Stryphnodendron</tp:taxon-name-part></tp:taxon-name></italic> (<tp:taxon-name><tp:taxon-name-part taxon-name-part-type="family">Fabaceae</tp:taxon-name-part></tp:taxon-name>, <tp:taxon-name><tp:taxon-name-part taxon-name-part-type="subfamily">Caesalpinioideae</tp:taxon-name-part></tp:taxon-name>, mimosoid clade).</article-title><source>Phytotaxa</source><volume>544</volume>(<issue>3</issue>): <fpage>227</fpage>–<lpage>279</lpage>. <ext-link xlink:href="10.11646/phytotaxa.544.3.1" ext-link-type="doi" xlink:type="simple">https://doi.org/10.11646/phytotaxa.544.3.1</ext-link></mixed-citation></ref><ref id="B40"><mixed-citation xmlns:xlink="http://www.w3.org/1999/xlink" xlink:type="simple"><person-group><name name-style="western"><surname>Simon</surname><given-names>MF</given-names></name><name name-style="western"><surname>Pastore</surname><given-names>JFB</given-names></name><name name-style="western"><surname>Souza</surname><given-names>AF</given-names></name><name name-style="western"><surname>Borges</surname><given-names>LM</given-names></name><name name-style="western"><surname>Scalon</surname><given-names>VR</given-names></name><name name-style="western"><surname>Ribeiro</surname><given-names>PG</given-names></name><name name-style="western"><surname>Santos-Silva</surname><given-names>J</given-names></name><name name-style="western"><surname>Souza</surname><given-names>VC</given-names></name><name name-style="western"><surname>Queiroz</surname><given-names>LP</given-names></name></person-group> (<year>2016</year>) <article-title>Molecular phylogeny of <italic><tp:taxon-name><tp:taxon-name-part taxon-name-part-type="genus">Stryphnodendron</tp:taxon-name-part></tp:taxon-name></italic> (<tp:taxon-name><tp:taxon-name-part taxon-name-part-type="subfamily">Mimosoideae</tp:taxon-name-part></tp:taxon-name>, <tp:taxon-name><tp:taxon-name-part taxon-name-part-type="family">Leguminosae</tp:taxon-name-part></tp:taxon-name>) and generic delimitations in the <italic><tp:taxon-name><tp:taxon-name-part taxon-name-part-type="genus">Piptadenia</tp:taxon-name-part></tp:taxon-name></italic> Group.</article-title><source>International Journal of Plant Sciences</source><volume>177</volume>(<issue>1</issue>): <fpage>44</fpage>–<lpage>59</lpage>. <ext-link xlink:href="10.1086/684077" ext-link-type="doi" xlink:type="simple">https://doi.org/10.1086/684077</ext-link></mixed-citation></ref><ref id="B32"><mixed-citation xmlns:xlink="http://www.w3.org/1999/xlink" xlink:type="simple"><person-group><name name-style="western"><surname>Ribeiro</surname><given-names>PG</given-names></name><name name-style="western"><surname>Luckow</surname><given-names>M</given-names></name><name name-style="western"><surname>Lewis</surname><given-names>GP</given-names></name><name name-style="western"><surname>Simon</surname><given-names>MF</given-names></name><name name-style="western"><surname>Cardoso</surname><given-names>D</given-names></name><name name-style="western"><surname>Souza</surname><given-names>ER</given-names></name><name name-style="western"><surname>Silva</surname><given-names>APC</given-names></name><name name-style="western"><surname>Jesus</surname><given-names>MC</given-names></name><name name-style="western"><surname>Santos</surname><given-names>FAR</given-names></name><name name-style="western"><surname>Azevedo</surname><given-names>V</given-names></name><name name-style="western"><surname>Queiroz</surname><given-names>LP</given-names></name></person-group> (<year>2018</year>) <article-title><italic><tp:taxon-name><tp:taxon-name-part taxon-name-part-type="genus">Lachesiodendron</tp:taxon-name-part></tp:taxon-name></italic>, a new monospecific genus segregated from <italic><tp:taxon-name><tp:taxon-name-part taxon-name-part-type="genus">Piptadenia</tp:taxon-name-part></tp:taxon-name></italic> (<tp:taxon-name><tp:taxon-name-part taxon-name-part-type="family">Leguminosae</tp:taxon-name-part></tp:taxon-name>: <tp:taxon-name><tp:taxon-name-part taxon-name-part-type="subfamily">Caesalpinioideae</tp:taxon-name-part></tp:taxon-name>: mimosoid clade): Evidence from morphology and molecules.</article-title><source>Taxon</source><volume>67</volume>(<issue>1</issue>): <fpage>37</fpage>–<lpage>54</lpage>. <ext-link xlink:href="10.12705/671.3" ext-link-type="doi" xlink:type="simple">https://doi.org/10.12705/671.3</ext-link></mixed-citation></ref></ref-list></tp:taxon-treatment>
