# Supplementary material for: ﻿New segregates from the Neotropical genus Stryphnodendron (Leguminosae, Caesalpinioideae, mimosoid clade)
Source: PhytoKeys. 2022 Aug 22;205:203–37. doi: 10.3897/phytokeys.205.82220 (PMC9849044; doi:10.3897/phytokeys.205.82220)
Supplement: XML Treatment for Naiadendron duckeanum [file phytokeys.205.82220-treatment13.xml]

<!DOCTYPE tp:taxon-treatment
  PUBLIC "-//TaxonX//DTD Taxonomic Treatment Publishing DTD v0 20100105//EN" "tax-treatment-NSO.dtd">
<tp:taxon-treatment xmlns:tp="http://www.plazi.org/taxpub"><tp:treatment-meta><kwd-group><label>Taxon classification</label><kwd>
                <named-content content-type="kingdom">Plantae</named-content>
              </kwd><kwd>
                <named-content content-type="order">Fabales</named-content>
              </kwd><kwd>
                <named-content content-type="family">Fabaceae</named-content>
              </kwd></kwd-group><mixed-citation publication-type="journal"><person-group><name><surname>de Lima</surname><given-names>Alexandre G.</given-names></name><name><surname>de Paula-Souza</surname><given-names>Juliana</given-names></name><name><surname>Ringelberg</surname><given-names>Jens J.</given-names></name><name><surname>Simon</surname><given-names>Marcelo F.</given-names></name><name><surname>de Queiroz</surname><given-names>Luciano P.</given-names></name><name><surname>Borges</surname><given-names>Leonardo M.</given-names></name><name><surname>de F. Mansano</surname><given-names>Vidal</given-names></name><name><surname>Souza</surname><given-names>Vinicius C.</given-names></name><name><surname>Scalon</surname><given-names>Viviane R.</given-names></name></person-group><article-title>﻿New segregates from the Neotropical genus <italic><tp:taxon-name><tp:taxon-name-part taxon-name-part-type="genus" reg="Stryphnodendron">Stryphnodendron</tp:taxon-name-part></tp:taxon-name></italic> (<tp:taxon-name><tp:taxon-name-part taxon-name-part-type="family">Leguminosae</tp:taxon-name-part></tp:taxon-name>, <tp:taxon-name><tp:taxon-name-part taxon-name-part-type="subfamily">Caesalpinioideae</tp:taxon-name-part></tp:taxon-name>, mimosoid clade)</article-title><source>PhytoKeys</source><day>22</day><month>08</month><year>2022</year><volume>205</volume><fpage>203</fpage><lpage>237</lpage><pub-id pub-id-type="doi">10.3897/phytokeys.205.82220</pub-id></mixed-citation></tp:treatment-meta><tp:nomenclature><label>﻿3.1</label><tp:taxon-name>
              <object-id xmlns:xlink="http://www.w3.org/1999/xlink" content-type="arpha" xlink:type="simple">7AE75D5A-D665-566C-8739-BD1A8677CDF0</object-id>
              <tp:taxon-name-part taxon-name-part-type="genus" reg="Naiadendron">Naiadendron</tp:taxon-name-part>
              <tp:taxon-name-part taxon-name-part-type="species" reg="duckeanum">duckeanum</tp:taxon-name-part>
              <object-id xmlns:xlink="http://www.w3.org/1999/xlink" content-type="ipni" xlink:type="simple">urn:lsid:ipni.org:names:77303778-1</object-id>
            </tp:taxon-name><tp:taxon-authority>(Occhioni) A.G. Lima, Paula-Souza &amp; Scalon</tp:taxon-authority><tp:taxon-status xmlns:xlink="http://www.w3.org/1999/xlink" xlink:type="simple">comb. nov.</tp:taxon-status></tp:nomenclature><tp:treatment-sec sec-type="Basionym" id="SECID0E3WAI"><title>Basionym.</title><p><italic><tp:taxon-name><tp:taxon-name-part taxon-name-part-type="genus" reg="Stryphnodendron">Stryphnodendron</tp:taxon-name-part><tp:taxon-name-part taxon-name-part-type="species" reg="duckeanum">duckeanum</tp:taxon-name-part></tp:taxon-name></italic> Occhioni, Revista Brasil. Biol. 19: 209. 1959.</p></tp:treatment-sec><tp:treatment-sec sec-type="material" id="SECID0ENXAI"><title>Type.</title><p>Brazil. Rondônia, Porto Velho, Rio Madeira, Amazonas, 09 Jun 1936, <italic>Ducke s.n.</italic> (lectotype: RFA 11684!, designated by <xref ref-type="bibr" rid="B36">Scalon et al. 2022</xref>; isolectotype: US!).</p></tp:treatment-sec><ref-list><ref id="B36"><mixed-citation xmlns:xlink="http://www.w3.org/1999/xlink" xlink:type="simple"><person-group><name name-style="western"><surname>Scalon</surname><given-names>VR</given-names></name><name name-style="western"><surname>Paula-Souza</surname><given-names>J</given-names></name><name name-style="western"><surname>Lima</surname><given-names>AG</given-names></name><name name-style="western"><surname>Souza</surname><given-names>VC</given-names></name></person-group> (<year>2022</year>) <article-title>A synopsis of the genus <italic><tp:taxon-name><tp:taxon-name-part taxon-name-part-type="genus">Stryphnodendron</tp:taxon-name-part></tp:taxon-name></italic> (<tp:taxon-name><tp:taxon-name-part taxon-name-part-type="family">Fabaceae</tp:taxon-name-part></tp:taxon-name>, <tp:taxon-name><tp:taxon-name-part taxon-name-part-type="subfamily">Caesalpinioideae</tp:taxon-name-part></tp:taxon-name>, mimosoid clade).</article-title><source>Phytotaxa</source><volume>544</volume>(<issue>3</issue>): <fpage>227</fpage>–<lpage>279</lpage>. <ext-link xlink:href="10.11646/phytotaxa.544.3.1" ext-link-type="doi" xlink:type="simple">https://doi.org/10.11646/phytotaxa.544.3.1</ext-link></mixed-citation></ref></ref-list></tp:taxon-treatment>
