# Supplementary material for: ﻿New segregates from the Neotropical genus Stryphnodendron (Leguminosae, Caesalpinioideae, mimosoid clade)
Source: PhytoKeys. 2022 Aug 22;205:203–37. doi: 10.3897/phytokeys.205.82220 (PMC9849044; doi:10.3897/phytokeys.205.82220)
Supplement: XML Treatment for Stryphnodendron [file phytokeys.205.82220-treatment14.xml]

<!DOCTYPE tp:taxon-treatment
  PUBLIC "-//TaxonX//DTD Taxonomic Treatment Publishing DTD v0 20100105//EN" "tax-treatment-NSO.dtd">
<tp:taxon-treatment xmlns:tp="http://www.plazi.org/taxpub"><tp:treatment-meta><kwd-group><label>Taxon classification</label><kwd>
                <named-content content-type="kingdom">Plantae</named-content>
              </kwd><kwd>
                <named-content content-type="order">Fabales</named-content>
              </kwd><kwd>
                <named-content content-type="family">Fabaceae</named-content>
              </kwd></kwd-group><mixed-citation publication-type="journal"><person-group><name><surname>de Lima</surname><given-names>Alexandre G.</given-names></name><name><surname>de Paula-Souza</surname><given-names>Juliana</given-names></name><name><surname>Ringelberg</surname><given-names>Jens J.</given-names></name><name><surname>Simon</surname><given-names>Marcelo F.</given-names></name><name><surname>de Queiroz</surname><given-names>Luciano P.</given-names></name><name><surname>Borges</surname><given-names>Leonardo M.</given-names></name><name><surname>de F. Mansano</surname><given-names>Vidal</given-names></name><name><surname>Souza</surname><given-names>Vinicius C.</given-names></name><name><surname>Scalon</surname><given-names>Viviane R.</given-names></name></person-group><article-title>﻿New segregates from the Neotropical genus <italic><tp:taxon-name><tp:taxon-name-part taxon-name-part-type="genus" reg="Stryphnodendron">Stryphnodendron</tp:taxon-name-part></tp:taxon-name></italic> (<tp:taxon-name><tp:taxon-name-part taxon-name-part-type="family">Leguminosae</tp:taxon-name-part></tp:taxon-name>, <tp:taxon-name><tp:taxon-name-part taxon-name-part-type="subfamily">Caesalpinioideae</tp:taxon-name-part></tp:taxon-name>, mimosoid clade)</article-title><source>PhytoKeys</source><day>22</day><month>08</month><year>2022</year><volume>205</volume><fpage>203</fpage><lpage>237</lpage><pub-id pub-id-type="doi">10.3897/phytokeys.205.82220</pub-id></mixed-citation></tp:treatment-meta><tp:nomenclature><label>﻿4.</label><tp:taxon-name>
              <object-id xmlns:xlink="http://www.w3.org/1999/xlink" content-type="arpha" xlink:type="simple">90C98A00-F5C4-5E29-A196-D5FACC86654C</object-id>
              <tp:taxon-name-part taxon-name-part-type="genus" reg="Stryphnodendron">Stryphnodendron</tp:taxon-name-part>
            </tp:taxon-name><tp:taxon-authority>Mart., Flora 20(2): Beibl. 117. 1837.</tp:taxon-authority><tp:nomenclature-citation-list><tp:nomenclature-citation><tp:taxon-name>
                  <tp:taxon-name-part taxon-name-part-type="genus" reg="Folianthera">Folianthera</tp:taxon-name-part>
                </tp:taxon-name><comment>Raf., Sylva Tellur.: 120. 1838. Type. <tp:taxon-name><tp:taxon-name-part taxon-name-part-type="genus" reg="Folianthera">Folianthera</tp:taxon-name-part><tp:taxon-name-part taxon-name-part-type="species" reg="guianensis">guianensis</tp:taxon-name-part></tp:taxon-name> (Aubl.) Raf. [= <tp:taxon-name><tp:taxon-name-part taxon-name-part-type="genus" reg="Stryphnodendron">Stryphnodendron</tp:taxon-name-part><tp:taxon-name-part taxon-name-part-type="species" reg="guianense">guianense</tp:taxon-name-part></tp:taxon-name> (Aubl.) Benth.].</comment></tp:nomenclature-citation></tp:nomenclature-citation-list></tp:nomenclature><tp:treatment-sec sec-type="material" id="SECID0EYZAI"><title>Type.</title><p><italic><tp:taxon-name><tp:taxon-name-part taxon-name-part-type="genus" reg="Stryphnodendron">Stryphnodendron</tp:taxon-name-part><tp:taxon-name-part taxon-name-part-type="species" reg="barbadetiman">barbadetiman</tp:taxon-name-part></tp:taxon-name></italic> (Vell.) Mart. [= <italic><tp:taxon-name><tp:taxon-name-part taxon-name-part-type="genus" reg="Stryphnodendron">Stryphnodendron</tp:taxon-name-part><tp:taxon-name-part taxon-name-part-type="species" reg="adstringens">adstringens</tp:taxon-name-part></tp:taxon-name></italic> (Mart.) Coville].</p></tp:treatment-sec><tp:treatment-sec sec-type="description" id="SECID0EU1AI"><title>Description.</title><p><bold>Trees, shrubs, or subshrubs</bold>, 0.25–45 m tall; branches unarmed, smooth or slightly striate, usually lenticellate, glabrescent, pubescent, tomentose, velutinous or villous, apex covered with ferruginous granular trichomes, not odoriferous. <bold>Stipules</bold> usually caducous <bold>Leaves</bold> bipinnate, petiole glabrescent, pubescent, tomentose, velutinous or villous, covered with ferruginous granular trichomes, petiolar nectary 1, 0.5–2 mm long, verruciform, conical, fusiform, lenticular or patelliform, positioned at the base or sometimes at the apex of the petiole; rachis 10–25 cm long, glabrescent, pubescent, tomentose, velutinous or villous, ferruginous-pulverulent, rachis nectaries 1–5, 0.5–3 mm long, conical, lenticular, patelliform or verruciform, inserted between the pairs of pinnae or just below them; pinnae in (3–) 5–32 subopposite, opposite or rarely alternate pairs, rachilla nectaries 1–5, conical, patelliform or verruciform, inserted between or just below the distal pairs of leaflets, leaflets in 8–20 alternate pairs, 0.6–1.2 × 0.3–0.6 cm, oblong, elliptic or sometimes obovate, a tuft of trichomes usually present at the base on the abaxial surface, not odoriferous. <bold>Inflorescence</bold> a simple thyrse formed by cymules of 2–6 spikes, spike 7–18 cm long (including peduncle and rachis), covered with ferruginous granular trichomes, spike prophyll caducous, flower prophyll usually caducous. <bold>Flowers</bold> monoclinous or rarely diclinous (only staminate flowers observed), calyx pentamerous, gamosepalous, 0.5–1 mm long, campanulate, cupuliform or tubular, glabrous, pubescent, puberulent, ciliate, tomentose, or villous; corolla pentamerous, gamopetalous 2.5–5 mm long, cohered for at least ½ of its length, campanulate, cupuliform or tubular, glabrous, pubescent, puberulent, tomentulose, tomentose, or villous; androecium with 10 stamens, anthers with apical gland caducous. <bold>Fruit</bold> a nucoid legume (indehiscent) or follicle, sessile, 8–14 × 2–3.5 cm, linear, oblong, or slightly curved, laterally compressed or turgid, sparsely covered with ferruginous granular trichomes, valves woody or coriaceous, brown. <bold>Seeds</bold> obovate to elliptic, black, brown, or ochre. Figs <xref ref-type="fig" rid="F5">5</xref>, <xref ref-type="fig" rid="F6">6</xref>.</p></tp:treatment-sec><tp:treatment-sec sec-type="distribution" id="SECID0EQ2AI"><title>Geographic distribution and habitat.</title><p><italic><tp:taxon-name><tp:taxon-name-part taxon-name-part-type="genus" reg="Stryphnodendron">Stryphnodendron</tp:taxon-name-part></tp:taxon-name></italic> is a neotropical genus with its northern limit in Nicaragua and southern limit in the Brazilian state of Paraná. <italic><tp:taxon-name><tp:taxon-name-part taxon-name-part-type="genus" reg="Stryphnodendron">Stryphnodendron</tp:taxon-name-part></tp:taxon-name></italic> species occur in several vegetation types, and are especially frequent in savannas and in the Amazonian forest (Fig. <xref ref-type="fig" rid="F10">10</xref>).</p><fig id="F10" position="float" orientation="portrait"><object-id xmlns:xlink="http://www.w3.org/1999/xlink" content-type="doi" xlink:type="simple">10.3897/phytokeys.205.82220.figure10</object-id><object-id xmlns:xlink="http://www.w3.org/1999/xlink" content-type="arpha" xlink:type="simple">0DE9999E-2102-5DBC-8FEE-EB7B31AB2A50</object-id><label>Figure 10.</label><caption><p>Distribution of <italic><tp:taxon-name><tp:taxon-name-part taxon-name-part-type="genus" reg="Stryphnodendron">Stryphnodendron</tp:taxon-name-part></tp:taxon-name></italic>.</p></caption><graphic xmlns:xlink="http://www.w3.org/1999/xlink" xlink:href="phytokeys-205-203_article-82220__-g010.jpg" position="float" orientation="portrait" xlink:type="simple" id="oo_732749.jpg"><uri content-type="original_file" xlink:type="simple">https://binary.pensoft.net/fig/732749</uri></graphic></fig></tp:treatment-sec><tp:treatment-sec sec-type="etymology" id="SECID0E33AI"><title>Etymology.</title><p>The name <italic><tp:taxon-name><tp:taxon-name-part taxon-name-part-type="genus" reg="Stryphnodendron">Stryphnodendron</tp:taxon-name-part></tp:taxon-name></italic> comes from <italic>stryphnos</italic>- (adstringent) and <italic>dendron</italic>- (tree) and is a reference to the astringent properties of its tannin-rich bark.</p></tp:treatment-sec><tp:treatment-sec sec-type="notes" id="SECID0EN4AI"><title>Notes.</title><p><italic><tp:taxon-name><tp:taxon-name-part taxon-name-part-type="genus" reg="Stryphnodendron">Stryphnodendron</tp:taxon-name-part></tp:taxon-name></italic> was first described by <xref ref-type="bibr" rid="B22">Martius (1837)</xref> based on three species: <italic><tp:taxon-name><tp:taxon-name-part taxon-name-part-type="genus" reg="Stryphnodendron">S.</tp:taxon-name-part><tp:taxon-name-part taxon-name-part-type="species" reg="barbadetiman">barbadetiman</tp:taxon-name-part></tp:taxon-name></italic> (Vell.) Mart., <italic><tp:taxon-name><tp:taxon-name-part taxon-name-part-type="genus" reg="Stryphnodendron">S.</tp:taxon-name-part><tp:taxon-name-part taxon-name-part-type="species" reg="polyphyllum">polyphyllum</tp:taxon-name-part></tp:taxon-name></italic> Mart. and <italic><tp:taxon-name><tp:taxon-name-part taxon-name-part-type="genus" reg="Stryphnodendron">S.</tp:taxon-name-part><tp:taxon-name-part taxon-name-part-type="species" reg="rotundifolium">rotundifolium</tp:taxon-name-part></tp:taxon-name></italic> Mart. The genus subsequently received a more detailed description and a broader circumscription by <xref ref-type="bibr" rid="B2">Bentham (1841</xref>, <xref ref-type="bibr" rid="B3">1875</xref>, <xref ref-type="bibr" rid="B4">1876</xref>), and currently comprises 28 species.</p><p>The genus can be recognized by a suite of characters: unarmed branches, ferruginous granular trichomes on young shoots and leaves, caducous stipules, leaves with (3–)5–32 pairs of pinnae; leaflets 0.6–1.2 × 0.3–0.6 cm, inflorescence always a simple thyrse, and the fruit a nucoid (indehiscent) legume or follicle.</p><p><italic><tp:taxon-name><tp:taxon-name-part taxon-name-part-type="genus" reg="Stryphnodendron">Stryphnodendron</tp:taxon-name-part></tp:taxon-name></italic> differs from <italic><tp:taxon-name><tp:taxon-name-part taxon-name-part-type="genus" reg="Microlobius">Microlobius</tp:taxon-name-part></tp:taxon-name></italic> in having branches and leaves lacking a garlic odour (vs. branches and leaves with a strong garlic odour in <italic><tp:taxon-name><tp:taxon-name-part taxon-name-part-type="genus" reg="Microlobius">Microlobius</tp:taxon-name-part></tp:taxon-name></italic>), leaves with (3–)5–32 pairs of pinnae (vs. leaves with 1–2 (–3) pairs of pinnae), alternate leaflets (vs. opposite leaflets), an extrafloral nectary present on the petiole (vs. extrafloral nectary absent on the petiole), brown or ochre seeds (vs. white seeds). The morphological distinctiveness and diagnosability among <italic><tp:taxon-name><tp:taxon-name-part taxon-name-part-type="genus" reg="Stryphnodendron">Stryphnodendron</tp:taxon-name-part></tp:taxon-name></italic>, <italic><tp:taxon-name><tp:taxon-name-part taxon-name-part-type="genus" reg="Gwilymia">Gwilymia</tp:taxon-name-part></tp:taxon-name></italic> and <italic><tp:taxon-name><tp:taxon-name-part taxon-name-part-type="genus" reg="Naiadendron">Naiadendron</tp:taxon-name-part></tp:taxon-name></italic> are addressed above.</p></tp:treatment-sec><tp:treatment-sec><!--Section generated to contain objects referenced in tp:taxon-treatment.--><fig id="F5" position="float" orientation="portrait"><object-id xmlns:xlink="http://www.w3.org/1999/xlink" content-type="doi" xlink:type="simple">10.3897/phytokeys.205.82220.figure5</object-id><object-id xmlns:xlink="http://www.w3.org/1999/xlink" content-type="arpha" xlink:type="simple">AA3AF525-B400-5652-BDC8-F077DC25CF99</object-id><label>Figure 5.</label><caption><p><bold>A, C</bold><italic><tp:taxon-name><tp:taxon-name-part taxon-name-part-type="genus" reg="Stryphnodendron">Stryphnodendron</tp:taxon-name-part><tp:taxon-name-part taxon-name-part-type="species" reg="adstringens">adstringens</tp:taxon-name-part></tp:taxon-name></italic>: <bold>A</bold> habit <bold>B</bold> foliage and inflorescences <bold>C</bold> fruit (manually opened) and seeds <bold>D</bold><italic><tp:taxon-name><tp:taxon-name-part taxon-name-part-type="genus" reg="Stryphnodendron">S.</tp:taxon-name-part><tp:taxon-name-part taxon-name-part-type="species" reg="flavotomentosum">flavotomentosum</tp:taxon-name-part></tp:taxon-name></italic>: trunk and detail of bark. Photos: <bold>A, B</bold> Henrique Moreira <bold>C</bold> Marcelo Simon <bold>D</bold> Geovane Siqueira.</p></caption><graphic xmlns:xlink="http://www.w3.org/1999/xlink" xlink:href="phytokeys-205-203_article-82220__-g005.jpg" position="float" orientation="portrait" xlink:type="simple" id="oo_732744.jpg"><uri content-type="original_file" xlink:type="simple">https://binary.pensoft.net/fig/732744</uri></graphic></fig><fig id="F6" position="float" orientation="portrait"><object-id xmlns:xlink="http://www.w3.org/1999/xlink" content-type="doi" xlink:type="simple">10.3897/phytokeys.205.82220.figure6</object-id><object-id xmlns:xlink="http://www.w3.org/1999/xlink" content-type="arpha" xlink:type="simple">53774B43-F919-514D-99C2-AFDDC604CEE4</object-id><label>Figure 6.</label><caption><p><bold>A, B</bold><italic><tp:taxon-name><tp:taxon-name-part taxon-name-part-type="genus" reg="Styphnodendron">Styphnodendron</tp:taxon-name-part><tp:taxon-name-part taxon-name-part-type="species" reg="forreroi">forreroi</tp:taxon-name-part></tp:taxon-name></italic>: <bold>A</bold> flowering branch <bold>B</bold> detail of young shoot covered by reddish granular trichomes <bold>C, D</bold><italic><tp:taxon-name><tp:taxon-name-part taxon-name-part-type="genus" reg="Stryphnodendron">S.</tp:taxon-name-part><tp:taxon-name-part taxon-name-part-type="species" reg="heringeri">heringeri</tp:taxon-name-part></tp:taxon-name></italic>: <bold>C</bold> fruits <bold>D</bold> habit <bold>E</bold><italic><tp:taxon-name><tp:taxon-name-part taxon-name-part-type="genus" reg="Stryphnodendron">S.</tp:taxon-name-part><tp:taxon-name-part taxon-name-part-type="species" reg="rotundifolium">rotundifolium</tp:taxon-name-part></tp:taxon-name></italic>: detail of inflorescence. Photos: Marcelo Simon.</p></caption><graphic xmlns:xlink="http://www.w3.org/1999/xlink" xlink:href="phytokeys-205-203_article-82220__-g006.jpg" position="float" orientation="portrait" xlink:type="simple" id="oo_732745.jpg"><uri content-type="original_file" xlink:type="simple">https://binary.pensoft.net/fig/732745</uri></graphic></fig></tp:treatment-sec><ref-list><ref id="B22"><mixed-citation xmlns:xlink="http://www.w3.org/1999/xlink" xlink:type="simple"><person-group><name name-style="western"><surname>Martius</surname><given-names>CFP</given-names></name></person-group> (<year>1837</year>) Herbarium florae Brasiliensis. Munich [publisher not identified], 128 pp.</mixed-citation></ref><ref id="B2"><mixed-citation xmlns:xlink="http://www.w3.org/1999/xlink" xlink:type="simple"><person-group><name name-style="western"><surname>Bentham</surname><given-names>G</given-names></name></person-group> (<year>1841</year>) <article-title>Notes on Mimoseae, with a short synopsis of species.</article-title><source>Le Journal de Botanique</source><volume>4</volume>(<issue>31</issue>): <fpage>323</fpage>–<lpage>418</lpage>.</mixed-citation></ref><ref id="B3"><mixed-citation xmlns:xlink="http://www.w3.org/1999/xlink" xlink:type="simple"><person-group><name name-style="western"><surname>Bentham</surname><given-names>G</given-names></name></person-group> (<year>1875</year>) <article-title>Revision of the suborder Mimoseae.</article-title><source>Transactions of the Linnean Society of London</source><volume>30</volume>(<issue>3</issue>): <fpage>335</fpage>–<lpage>375</lpage>. <ext-link xlink:href="10.1111/j.1096-3642.1875.tb00005.x" ext-link-type="doi" xlink:type="simple">https://doi.org/10.1111/j.1096-3642.1875.tb00005.x</ext-link></mixed-citation></ref><ref id="B4"><mixed-citation xmlns:xlink="http://www.w3.org/1999/xlink" xlink:type="simple"><person-group><name name-style="western"><surname>Bentham</surname><given-names>G</given-names></name></person-group> (<year>1876</year>) <article-title><tp:taxon-name><tp:taxon-name-part taxon-name-part-type="family">Leguminosae</tp:taxon-name-part></tp:taxon-name> II et III. Mimoseae.</article-title> In: <person-group><name name-style="western"><surname>Martius</surname><given-names>CFP</given-names></name></person-group> (<role>Ed.</role>) <issue-title>Flora Brasiliensis, v.</issue-title><source>15, pars 2. Lipsiae apud Frid. Fleishcer in Comm., Monachii</source>, <fpage>257</fpage>–<lpage>502</lpage>.</mixed-citation></ref></ref-list></tp:taxon-treatment>
