# Supplementary material for: ﻿New segregates from the Neotropical genus Stryphnodendron (Leguminosae, Caesalpinioideae, mimosoid clade)
Source: PhytoKeys. 2022 Aug 22;205:203–37. doi: 10.3897/phytokeys.205.82220 (PMC9849044; doi:10.3897/phytokeys.205.82220)
Supplement: XML Treatment for Stryphnodendron adstringens [file phytokeys.205.82220-treatment15.xml]

<!DOCTYPE tp:taxon-treatment
  PUBLIC "-//TaxonX//DTD Taxonomic Treatment Publishing DTD v0 20100105//EN" "tax-treatment-NSO.dtd">
<tp:taxon-treatment xmlns:tp="http://www.plazi.org/taxpub"><tp:treatment-meta><kwd-group><label>Taxon classification</label><kwd>
                <named-content content-type="kingdom">Plantae</named-content>
              </kwd><kwd>
                <named-content content-type="order">Fabales</named-content>
              </kwd><kwd>
                <named-content content-type="family">Fabaceae</named-content>
              </kwd></kwd-group><mixed-citation publication-type="journal"><person-group><name><surname>de Lima</surname><given-names>Alexandre G.</given-names></name><name><surname>de Paula-Souza</surname><given-names>Juliana</given-names></name><name><surname>Ringelberg</surname><given-names>Jens J.</given-names></name><name><surname>Simon</surname><given-names>Marcelo F.</given-names></name><name><surname>de Queiroz</surname><given-names>Luciano P.</given-names></name><name><surname>Borges</surname><given-names>Leonardo M.</given-names></name><name><surname>de F. Mansano</surname><given-names>Vidal</given-names></name><name><surname>Souza</surname><given-names>Vinicius C.</given-names></name><name><surname>Scalon</surname><given-names>Viviane R.</given-names></name></person-group><article-title>﻿New segregates from the Neotropical genus <italic><tp:taxon-name><tp:taxon-name-part taxon-name-part-type="genus" reg="Stryphnodendron">Stryphnodendron</tp:taxon-name-part></tp:taxon-name></italic> (<tp:taxon-name><tp:taxon-name-part taxon-name-part-type="family">Leguminosae</tp:taxon-name-part></tp:taxon-name>, <tp:taxon-name><tp:taxon-name-part taxon-name-part-type="subfamily">Caesalpinioideae</tp:taxon-name-part></tp:taxon-name>, mimosoid clade)</article-title><source>PhytoKeys</source><day>22</day><month>08</month><year>2022</year><volume>205</volume><fpage>203</fpage><lpage>237</lpage><pub-id pub-id-type="doi">10.3897/phytokeys.205.82220</pub-id></mixed-citation></tp:treatment-meta><tp:nomenclature><label>﻿4.1</label><tp:taxon-name>
              <object-id xmlns:xlink="http://www.w3.org/1999/xlink" content-type="arpha" xlink:type="simple">612601CB-23C2-5345-90F3-4E6182744D36</object-id>
              <tp:taxon-name-part taxon-name-part-type="genus" reg="Stryphnodendron">Stryphnodendron</tp:taxon-name-part>
              <tp:taxon-name-part taxon-name-part-type="species" reg="adstringens">adstringens</tp:taxon-name-part>
            </tp:taxon-name><tp:taxon-authority>(Mart.) Coville, Century Dict. 11: 111. 1910.</tp:taxon-authority><tp:nomenclature-citation-list><tp:nomenclature-citation><tp:taxon-name>
                  <tp:taxon-name-part taxon-name-part-type="genus" reg="Mimosa">Mimosa</tp:taxon-name-part>
                  <tp:taxon-name-part taxon-name-part-type="species" reg="barbadetiman">barbadetiman</tp:taxon-name-part>
                </tp:taxon-name><comment>Vell., Fl. Flumin. Icon. 11: 7. 29 Oct 1831. Type. [icon ined.] “Polyg. Monoec.: MIMOSA barbadetimao Tab. 7” (Manuscript Sect. of Torre do Tombo, Lisbon PT-TT-MSLIV-2780_m0021; icon ined. copy in Manuscript Sect., Bibliot. Nac., Rio de Janeiro No. I-17, 06, 001, mss1198660_011. Lectotype, designated by <xref ref-type="bibr" rid="B36">Scalon et al. 2022</xref>).</comment></tp:nomenclature-citation><tp:nomenclature-citation><tp:taxon-name>
                  <tp:taxon-name-part taxon-name-part-type="genus" reg="Stryphnodendron">Stryphnodendron</tp:taxon-name-part>
                  <tp:taxon-name-part taxon-name-part-type="species" reg="barbadetiman">barbadetiman</tp:taxon-name-part>
                </tp:taxon-name><comment>(Vell.) Mart., Flora 20(2): Beibl. 117. 1837 (“<italic>barbatiman</italic>”).</comment></tp:nomenclature-citation></tp:nomenclature-citation-list></tp:nomenclature><tp:treatment-sec sec-type="Basionym" id="SECID0EBDBI"><title>Basionym.</title><p><italic><tp:taxon-name><tp:taxon-name-part taxon-name-part-type="genus" reg="Acacia">Acacia</tp:taxon-name-part><tp:taxon-name-part taxon-name-part-type="species" reg="adstringens">adstringens</tp:taxon-name-part></tp:taxon-name></italic> Mart., Reise Bras. 2: 548. 1828.</p></tp:treatment-sec><tp:treatment-sec sec-type="material" id="SECID0ESDBI"><title>Type.</title><p>Brazil. Minas Gerais. “Habitat in campus agrestibus, Minas Geraes, Serro Frio ad Tejuco et alibi parfim”, May, <italic>Martius s.n.</italic> (holotype: M 0218791!).</p></tp:treatment-sec><ref-list><ref id="B36"><mixed-citation xmlns:xlink="http://www.w3.org/1999/xlink" xlink:type="simple"><person-group><name name-style="western"><surname>Scalon</surname><given-names>VR</given-names></name><name name-style="western"><surname>Paula-Souza</surname><given-names>J</given-names></name><name name-style="western"><surname>Lima</surname><given-names>AG</given-names></name><name name-style="western"><surname>Souza</surname><given-names>VC</given-names></name></person-group> (<year>2022</year>) <article-title>A synopsis of the genus <italic><tp:taxon-name><tp:taxon-name-part taxon-name-part-type="genus">Stryphnodendron</tp:taxon-name-part></tp:taxon-name></italic> (<tp:taxon-name><tp:taxon-name-part taxon-name-part-type="family">Fabaceae</tp:taxon-name-part></tp:taxon-name>, <tp:taxon-name><tp:taxon-name-part taxon-name-part-type="subfamily">Caesalpinioideae</tp:taxon-name-part></tp:taxon-name>, mimosoid clade).</article-title><source>Phytotaxa</source><volume>544</volume>(<issue>3</issue>): <fpage>227</fpage>–<lpage>279</lpage>. <ext-link xlink:href="10.11646/phytotaxa.544.3.1" ext-link-type="doi" xlink:type="simple">https://doi.org/10.11646/phytotaxa.544.3.1</ext-link></mixed-citation></ref></ref-list></tp:taxon-treatment>
