# Supplementary material for: ﻿New segregates from the Neotropical genus Stryphnodendron (Leguminosae, Caesalpinioideae, mimosoid clade)
Source: PhytoKeys. 2022 Aug 22;205:203–37. doi: 10.3897/phytokeys.205.82220 (PMC9849044; doi:10.3897/phytokeys.205.82220)
Supplement: XML Treatment for Stryphnodendron microstachyum [file phytokeys.205.82220-treatment30.xml]

<!DOCTYPE tp:taxon-treatment
  PUBLIC "-//TaxonX//DTD Taxonomic Treatment Publishing DTD v0 20100105//EN" "tax-treatment-NSO.dtd">
<tp:taxon-treatment xmlns:tp="http://www.plazi.org/taxpub"><tp:treatment-meta><kwd-group><label>Taxon classification</label><kwd>
                <named-content content-type="kingdom">Plantae</named-content>
              </kwd><kwd>
                <named-content content-type="order">Fabales</named-content>
              </kwd><kwd>
                <named-content content-type="family">Fabaceae</named-content>
              </kwd></kwd-group><mixed-citation publication-type="journal"><person-group><name><surname>de Lima</surname><given-names>Alexandre G.</given-names></name><name><surname>de Paula-Souza</surname><given-names>Juliana</given-names></name><name><surname>Ringelberg</surname><given-names>Jens J.</given-names></name><name><surname>Simon</surname><given-names>Marcelo F.</given-names></name><name><surname>de Queiroz</surname><given-names>Luciano P.</given-names></name><name><surname>Borges</surname><given-names>Leonardo M.</given-names></name><name><surname>de F. Mansano</surname><given-names>Vidal</given-names></name><name><surname>Souza</surname><given-names>Vinicius C.</given-names></name><name><surname>Scalon</surname><given-names>Viviane R.</given-names></name></person-group><article-title>﻿New segregates from the Neotropical genus <italic><tp:taxon-name><tp:taxon-name-part taxon-name-part-type="genus" reg="Stryphnodendron">Stryphnodendron</tp:taxon-name-part></tp:taxon-name></italic> (<tp:taxon-name><tp:taxon-name-part taxon-name-part-type="family">Leguminosae</tp:taxon-name-part></tp:taxon-name>, <tp:taxon-name><tp:taxon-name-part taxon-name-part-type="subfamily">Caesalpinioideae</tp:taxon-name-part></tp:taxon-name>, mimosoid clade)</article-title><source>PhytoKeys</source><day>22</day><month>08</month><year>2022</year><volume>205</volume><fpage>203</fpage><lpage>237</lpage><pub-id pub-id-type="doi">10.3897/phytokeys.205.82220</pub-id></mixed-citation></tp:treatment-meta><tp:nomenclature><label>﻿4.16</label><tp:taxon-name>
              <object-id xmlns:xlink="http://www.w3.org/1999/xlink" content-type="arpha" xlink:type="simple">4DF6C11B-3205-5EBF-9083-07582AAB2FCD</object-id>
              <tp:taxon-name-part taxon-name-part-type="genus" reg="Stryphnodendron">Stryphnodendron</tp:taxon-name-part>
              <tp:taxon-name-part taxon-name-part-type="species" reg="microstachyum">microstachyum</tp:taxon-name-part>
            </tp:taxon-name><tp:taxon-authority>Poepp. &amp; Endl., Nov. Gen. Sp. Pl. 3: 82. 1845.</tp:taxon-authority></tp:nomenclature><tp:treatment-sec sec-type="material" id="SECID0EJ4BI"><title>Type.</title><p>Brazil. “Crescit in sylvis primaevis flumini Amazonum conterminis circum Ega [Tefé]”, Oct 1831, <italic>Poeppig 2738</italic> (holotype: W 0002775!).</p></tp:treatment-sec></tp:taxon-treatment>
