# Supplementary material for: ﻿New segregates from the Neotropical genus Stryphnodendron (Leguminosae, Caesalpinioideae, mimosoid clade)
Source: PhytoKeys. 2022 Aug 22;205:203–37. doi: 10.3897/phytokeys.205.82220 (PMC9849044; doi:10.3897/phytokeys.205.82220)
Supplement: XML Treatment for Stryphnodendron riparium [file phytokeys.205.82220-treatment38.xml]

<!DOCTYPE tp:taxon-treatment
  PUBLIC "-//TaxonX//DTD Taxonomic Treatment Publishing DTD v0 20100105//EN" "tax-treatment-NSO.dtd">
<tp:taxon-treatment xmlns:tp="http://www.plazi.org/taxpub"><tp:treatment-meta><kwd-group><label>Taxon classification</label><kwd>
                <named-content content-type="kingdom">Plantae</named-content>
              </kwd><kwd>
                <named-content content-type="order">Fabales</named-content>
              </kwd><kwd>
                <named-content content-type="family">Fabaceae</named-content>
              </kwd></kwd-group><mixed-citation publication-type="journal"><person-group><name><surname>de Lima</surname><given-names>Alexandre G.</given-names></name><name><surname>de Paula-Souza</surname><given-names>Juliana</given-names></name><name><surname>Ringelberg</surname><given-names>Jens J.</given-names></name><name><surname>Simon</surname><given-names>Marcelo F.</given-names></name><name><surname>de Queiroz</surname><given-names>Luciano P.</given-names></name><name><surname>Borges</surname><given-names>Leonardo M.</given-names></name><name><surname>de F. Mansano</surname><given-names>Vidal</given-names></name><name><surname>Souza</surname><given-names>Vinicius C.</given-names></name><name><surname>Scalon</surname><given-names>Viviane R.</given-names></name></person-group><article-title>﻿New segregates from the Neotropical genus <italic><tp:taxon-name><tp:taxon-name-part taxon-name-part-type="genus" reg="Stryphnodendron">Stryphnodendron</tp:taxon-name-part></tp:taxon-name></italic> (<tp:taxon-name><tp:taxon-name-part taxon-name-part-type="family">Leguminosae</tp:taxon-name-part></tp:taxon-name>, <tp:taxon-name><tp:taxon-name-part taxon-name-part-type="subfamily">Caesalpinioideae</tp:taxon-name-part></tp:taxon-name>, mimosoid clade)</article-title><source>PhytoKeys</source><day>22</day><month>08</month><year>2022</year><volume>205</volume><fpage>203</fpage><lpage>237</lpage><pub-id pub-id-type="doi">10.3897/phytokeys.205.82220</pub-id></mixed-citation></tp:treatment-meta><tp:nomenclature><label>﻿4.24</label><tp:taxon-name>
              <object-id xmlns:xlink="http://www.w3.org/1999/xlink" content-type="arpha" xlink:type="simple">F3B9D799-170D-5014-9B4B-824AA2F033FB</object-id>
              <tp:taxon-name-part taxon-name-part-type="genus" reg="Stryphnodendron">Stryphnodendron</tp:taxon-name-part>
              <tp:taxon-name-part taxon-name-part-type="species" reg="riparium">riparium</tp:taxon-name-part>
            </tp:taxon-name><tp:taxon-authority>Scalon, Phytotaxa 544(3): 265. 2022.</tp:taxon-authority><tp:nomenclature-citation-list><tp:nomenclature-citation><tp:taxon-name>
                  <tp:taxon-name-part taxon-name-part-type="genus" reg="Stryphnodendron">Stryphnodendron</tp:taxon-name-part>
                  <tp:taxon-name-part taxon-name-part-type="species" reg="inaequale">inaequale</tp:taxon-name-part>
                </tp:taxon-name><comment>Benth., Trans. Linn. Soc. London 30(3): 374. 1875, <italic>pro syn.</italic></comment></tp:nomenclature-citation></tp:nomenclature-citation-list></tp:nomenclature><tp:treatment-sec sec-type="material" id="SECID0EHOCI"><title>Type.</title><p>Brazil. Amazonas, Rio Solimões, ca. 1 km ao sul da Vila Careiro, 23 Aug 1973, <italic>C.C. Berg et al. 1971</italic>1 (holotype: INPA 43195!, isotypes: F!, K!, MG!, MO!, NY!, R!, RFA!).</p></tp:treatment-sec></tp:taxon-treatment>
